# Supplementary material for: Impact of Xpert MTB/RIF for TB Diagnosis in a Primary Care Clinic with High TB and HIV Prevalence in South Africa: A Pragmatic Randomised Trial
Source: PLoS Med. 2014 Nov 25;11(11):e1001760. doi: 10.1371/journal.pmed.1001760 (PMC4244039; doi:10.1371/journal.pmed.1001760)
Supplement: Datafile S1 — Minimum dataset used for analysis of data in this article. All data have been anonymised. (XLSX) [file pmed.1001760.s001.xlsx]

## Sheet: data
ITT	DTH6	SEX	AGE	PREVTB	HIV	TBTX	TIME2TREAT	OUTCOME	BACTPOS	SMEAR	XPERTRIF	GXPRESULT	GXPOS	LPARIF	CULTLPA	RIFRESSUM	ConfirmedDRTB	NOSPUT	GXPDONE
2	0	1	18-30	0	2	0			1	3		1		NOT DONE	3			0	1
1	0	1	18-30	0	2	0			0	2	NEG	3		NOT DONE	3			0	2
1	0	1	18-30	1	1	0			0	2	NEG	3		CONT	1			0	2
1	0	2	18-30	0	3	0			0	1	NEG	3		NOT DONE	3			0	2
2	0	1	18-30	1	1	0			0	2		1		NEG	2			0	1
2	0	2	18-30	0	2	0			1	3		1		NOT DONE	3			0	1
1	0	1	18-30	1	1	0			0	2	NEG	3		NEG	2			0	2
1	0	1	18-30	0	1	0			1	3	POS RIF SUSC	5	1	NOT DONE	3			0	2
1	0	1	18-30	0	2	0			0	2		1		NOT DONE	3			0	1
1	0	1	18-30	0	2	0			0	1	NEG	3		NOT DONE	3			0	2
2	0	2	18-30	0	2	0			0	2		1		NOT DONE	3			0	1
2	0	2	18-30	0	2	0			0	2	NEG	3		NEG	2			0	2
1	0	1	18-30	1	1	1	31	1	0	2	NEG	3		NEG	2			0	2
1	0	1	18-30	1	1	0			0	2	NEG	3		CONT	1			0	2
1	0	2	18-30	0	2	1	0	1	1	3	POS RIF SUSC	5	1	NOT DONE	3			0	2
1	0	1	18-30	1	1	0			0	2	NEG	3		NEG	2			0	2
1	0	1	18-30	1	2	0			0	2	NEG	3		NEG	2			0	2
1	0	1	18-30	0	3	1	17	1	1	2		1		POS RIF SUSC	7			0	1
1	0	2	18-30	0	2	0			0	1	NEG	3		NOT DONE	3			0	2
1	0	1	18-30	0	3	0			0	1	NEG	3		NOT DONE	3			0	2
1	0	1	18-30	1	1	0			0	2		1		NEG	2			0	1
2	0	1	18-30	0	3	1	7	1	1	3		1		NOT DONE	3			0	1
1	0	2	18-30	0	2	0			0	1	NEG	3		NOT DONE	3			0	2
2	0	2	18-30	0	3	0			0	1	NEG	3		NOT DONE	3			0	2
1	0	1	18-30	1	1	1	21	5	1	2		1		POS RIF SUSC	7			0	1
2	0	1	18-30	0	3	0			0	5		6		NOT DONE	8			1	5
1	0	1	18-30	1	1	1	43	6	1	2	NEG	3		POS RIF RES	6	R on LPA, Xpert Neg	Yes	0	2
2	0	2	18-30	1	2	0			0	2		1		NOT DONE	8			0	1
1	0	2	18-30	0	2	0			0	1	NEG	3		NOT DONE	3			0	2
2	0	1	18-30	0	2	1	40	1	0	2		1		NOT DONE	3			0	1
2	0	2	18-30	0	2	0			0	2		1		NOT DONE	3			0	1
2	0	2	18-30	0	3	1	2	1	1	3		1		NOT DONE	3			0	1
2	0	1	18-30	0	2	1	4	5	0	5		6		NOT DONE	8			1	5
2	0	1	18-30	0	1	0			0	2		1		NOT DONE	3			0	1
2	0	1	18-30	1	1	0			0	2		1		NEG	2			0	1
1	0	2	18-30	0	1	1	2	1	1	2	POS RIF SUSC	5	1	NOT DONE	3			0	2
1	0	2	18-30	0	2	1	4	1	1	3	POS RIF SUSC	5	1	NOT DONE	3			0	2
2	0	2	18-30	1	1	0			0	2		1		CONT	1			0	1
1	0	2	18-30	0	2	0			0	1	NEG	3		NOT DONE	3			0	2
1	0	2	18-30	0	2	0			0	1	NEG	3		NOT DONE	3			0	2
1	0	2	18-30	0	3	0			0	5		6		NOT DONE	8			1	5
2	0	2	18-30	0	2	1	70	1	0	2		1		NOT DONE	3			0	1
2	0	1	18-30	0	1	1	22	1	0	5		6		NOT DONE	8			1	5
2	0	2	18-30	0	2	1	7	1	1	2		1		POS RIF SUSC	7			0	1
1	0	2	18-30	0	2	1	6	1	1	3	POS RIF SUSC	5	1	NOT DONE	3			0	2
2	0	2	18-30	0	2	1	0	1	0	2		1		NOT DONE	3			0	1
2	0	2	18-30	0	2	0			0	2		1		NOT DONE	3			0	1
1	0	1	18-30	0	1	1	4	1	1	2	POS RIF SUSC	5	1	NOT DONE	3			0	2
2	0	1	18-30	0	1	1	0	1	0	1	NEG	3		NOT DONE	3			0	2
1	0	2	18-30	0	2	0			0	2	NEG	3		NOT DONE	3			0	2
1	0	1	18-30	0	1	0			0	2	NEG	3		NEG	2			0	2
1	0	2	18-30	0	3	0			0	1	NEG	3		NOT DONE	3			0	2
1	0	2	18-30	0	1	0			0	1	NEG	3		NOT DONE	3			0	2
2	0	1	18-30	0	1	1	7	5	1	3		1		POS RIF SUSC	7			0	1
2	0	2	18-30	0	2	1	41	1	0	2		1		NOT DONE	3			0	1
2	0	2	18-30	0	2	0	323	1	0	2		1		NEG	2			0	1
2	0	2	18-30	1	2	1	8	3	1	3		1		POS RIF SUSC	7			0	1
2	0	1	18-30	1	2	0			1	2		1		POS RIF SUSC	7			0	1
2	0	2	18-30	0	2	1	7	6	1	3		1		NOT DONE	8			0	1
2	0	2	18-30	1	2	0			0	2		1		NEG	2			0	1
1	0	1	18-30	1	2	0			0	1	NEG	3		NOT DONE	3			0	2
1	0	1	18-30	0	1	0			0	1	NEG	3		NOT DONE	3			0	2
2	0	2	18-30	0	3	1	0	1	0	2		1		NOT DONE	3			0	1
1	0	2	18-30	0	2	1	2	1	1	2	POS RIF SUSC	5	1	NOT DONE	3			0	2
1	0	2	18-30	0	1	1	0	1	1	3		1		POS RIF SUSC	7			0	1
2	0	1	18-30	0	1	1	35	1	1	2		1		POS RIF SUSC	7			0	1
2	0	1	18-30	1	1	1	6	1	1	2		1		POS RIF SUSC	7			0	1
1	0	2	18-30	0	2	0			0	1	NEG	3		NOT DONE	3			0	2
1	1	2	18-30	0	3	0			0	1	NEG	3		NOT DONE	3			0	2
2	0	2	18-30	0	2	1	13	1	1	3		1		NOT DONE	8			0	1
1	0	1	18-30	0	1	0			0	2	NEG	3		NEG	2			0	2
2	0	1	18-30	0	1	1	39	1	1	2		1		POS RIF SUSC	7			0	1
2	0	1	18-30	0	2	1	47	1	0	2		1		NOT DONE	3			0	1
1	0	2	18-30	1	1	0			1	2	POS RIF RES	4	1	POS RIF RES	6	R on LPA and Xpert	Yes	0	2
2	0	1	18-30	0	2	0			0	2		1		NOT DONE	3			0	1
2	0	1	18-30	0	2	0			0	2		1		NOT DONE	3			0	1
2	0	2	18-30	1	2	1	2	1	1	3		1		POS RIF SUSC	7			0	1
1	0	1	18-30	1	1	0			0	2		1		NEG	2			0	1
2	0	2	18-30	0	2	0			0	2		1		NOT DONE	3			0	1
1	0	2	18-30	0	2	0			0	1	NEG	3		NOT DONE	3			0	2
1	0	1	18-30	0	1	0			0	2	NEG	3		CONT	1			0	2
1	0	1	18-30	0	1	1	1	5	1	2	POS RIF SUSC	5	1	NOT DONE	3			0	2
2	0	1	18-30	0	1	1	40	1	1	2		1		POS RIF SUSC	7			0	1
2	0	1	18-30	1	2	0			0	2		1		NEG	2			0	1
1	0	1	18-30	1	1	0	110	1	0	2	NEG	3		NEG	2			0	2
1	0	2	18-30	0	1	1	4	1	1	2	POS RIF SUSC	5	1	NOT DONE	3			0	2
1	0	2	18-30	0	2	0			0	1	NEG	3		NOT DONE	3			0	2
2	0	1	18-30	1	1	0			0	2		1		NEG	2			0	1
1	0	1	18-30	0	3	1	0	1	1	2	POS RIF SUSC	5	1	NOT DONE	3			0	2
2	0	1	18-30	0	1	1	7	1	1	3		1		NOT DONE	3			0	1
1	0	2	18-30	0	2	1	1	1	1	3	POS RIF SUSC	5	1	NOT DONE	3			0	2
2	0	2	18-30	0	3	0			0	1	NEG	3		NOT DONE	3			0	2
1	0	2	18-30	0	2	0			0	1	NEG	3		NOT DONE	3			0	2
2	0	2	18-30	0	3	0			0	2		1		NOT DONE	3			0	1
2	0	1	18-30	1	1	1	8	5	1	2		1		POS RIF SUSC	7			0	1
2	0	2	18-30	0	2	0			0	2		1		NOT DONE	3			0	1
1	0	2	18-30	0	1	1	3	1	1	2	POS RIF SUSC	5	1	NOT DONE	3			0	2
2	0	1	18-30	0	1	0			0	2		1		CONT	1			0	1
1	0	2	18-30	0	2	0			0	1	NEG	3		NOT DONE	3			0	2
2	0	1	18-30	0	1	1	9	1	1	3		1		NEG	2			0	1
2	0	2	18-30	0	3	0			0	2		1		NOT DONE	3			0	1
1	0	1	18-30	0	1	1	30	1	1	2		1		POS RIF SUSC	7			0	1
1	0	1	18-30	0	3	1	1	1	1	2	POS RIF SUSC	5	1	NOT DONE	3			0	2
2	0	2	18-30	1	2	1	57	1	1	2		1		POS RIF SUSC	7			0	1
1	0	2	18-30	0	2	0			0	2		1		NOT DONE	3			0	1
2	0	2	18-30	0	2	0			0	2		1		NOT DONE	3			0	1
2	0	1	18-30	1	3	0			0	2		1		NOT DONE	3			0	1
2	0	1	18-30	0	1	0			0	2		1		NOT DONE	3			0	1
2	0	1	18-30	0	1	0			0	2		1		NOT DONE	3			0	1
2	0	2	18-30	0	3	0			0	2		1		NOT DONE	3			0	1
2	0	1	18-30	0	2	0			0	2		1		NOT DONE	3			0	1
1	0	1	18-30	0	3	1	0	1	1	2	POS RIF SUSC	5	1	POS RIF SUSC	7			0	2
2	0	2	18-30	0	2	0			0	2		1		NOT DONE	3			0	1
1	0	2	18-30	1	2	0			0	2	NEG	3		NEG	2			0	2
1	0	2	18-30	1	2	0			0	2	NEG	3		NEG	2			0	2
2	0	2	18-30	1	1	1	35	1	1	2		1		POS RIF SUSC	7			0	1
1	0	2	18-30	0	2	1	1	1	1	2	POS RIF SUSC	5	1	NOT DONE	3			0	2
2	0	1	18-30	0	1	0			0	2		1		NOT DONE	3			0	1
1	0	1	18-30	0	1	0			0	2	NEG	3		NEG	2			0	2
2	0	1	18-30	0	1	1	0	1	0	2		1		NOT DONE	3			0	1
1	0	2	18-30	0	3	1	0	5	1	2	POS RIF SUSC	5	1	NOT DONE	3			0	2
1	0	2	18-30	0	2	1	4	1	1	2	POS RIF SUSC	5	1	NOT DONE	3			0	2
2	0	1	18-30	0	2	0			0	2		1		NOT DONE	3			0	1
2	0	1	18-30	1	2	0			0	2		1		NEG	2			0	1
1	0	2	18-30	0	1	1	0	1	0	1	NEG	3		NOT DONE	3			0	2
2	0	2	18-30	0	3	0			0	1	NEG	3		NOT DONE	3			0	2
2	0	2	18-30	0	2	0			0	2		1		NOT DONE	3			0	1
1	0	1	18-30	0	1	1	9	1	1	2	POS RIF SUSC	5	1	NOT DONE	3			0	2
1	0	2	18-30	0	1	0			0	2		1		NEG	2			0	1
2	0	1	18-30	0	1	1	0	1	0	2		1		CONT	1			0	1
2	0	2	18-30	0	1	0			0	2		1		NOT DONE	3			0	1
1	0	1	18-30	0	1	1	1	1	0	1	NEG	3		NOT DONE	3			0	2
2	0	2	18-30	0	1	1	2	1	1	3		1		NOT DONE	3			0	1
1	0	2	18-30	0	2	0			0	1	NEG	3		NOT DONE	3			0	2
1	0	2	18-30	0	2	0			0	1	NEG	3		NOT DONE	3			0	2
2	0	2	18-30	0	2	0			0	2		1		NOT DONE	3			0	1
1	0	2	18-30	0	3	0			0	1	NEG	3		NOT DONE	3			0	2
2	0	2	18-30	1	1	0			0	2		1		NEG	2			0	1
2	0	1	18-30	0	1	0			0	2		1		NEG	2			0	1
1	0	2	18-30	1	2	0	125	1	0	2	NEG	3		NEG	2			0	2
2	0	1	18-30	1	1	1	10	1	1	3		1		POS RIF SUSC	7			0	1
1	0	1	18-30	0	1	1	19	1	1	1	NEG	3		POS RIF SUSC	7			0	2
1	0	1	18-30	0	1	1	4	1	0	1	NEG	3		NOT DONE	3			0	2
2	0	1	18-30	0	3	0			0	2		1		NOT DONE	3			0	1
2	0	1	18-30	0	1	1	0	1	0	2		1		NOT DONE	3			0	1
2	0	1	18-30	0	1	0			0	2		1		NOT DONE	3			0	1
1	0	1	18-30	0	1	0			0	2	INDETERM	2		NOT DONE	3			0	2
1	0	2	18-30	0	2	0			0	1	NEG	3		NOT DONE	3			0	2
2	0	1	18-30	1	1	0			1	2		1		POS RIF SUSC	7			0	1
1	0	1	18-30	1	1	0			0	2	NEG	3		CONT	1			0	2
1	0	1	18-30	0	1	0			0	1	NEG	3		NOT DONE	3			0	2
2	0	1	18-30	1	3	0			0	2		1		NEG	2			0	1
1	0	1	18-30	0	1	1	0	1	0	1	NEG	3		NOT DONE	3			0	2
2	0	2	18-30	0	2	0			0	2		1		NOT DONE	3			0	1
2	0	2	18-30	0	3	0			0	2		1		NOT DONE	3			0	1
1	0	1	18-30	0	1	1	63	1	1	2	NEG	3		POS RIF SUSC	7			0	2
2	0	2	18-30	0	3	0			0	2		1		NOT DONE	3			0	1
1	0	2	18-30	0	2	0	351	1	1	2	POS RIF SUSC	5	1	NOT DONE	3			0	2
2	0	2	18-30	0	3	0			0	2		1		NOT DONE	3			0	1
1	0	2	18-30	0	2	0			0	2		1		NOT DONE	3			0	1
2	0	1	18-30	0	3	0			0	2		1		NOT DONE	3			0	1
1	0	2	18-30	0	2	0			0	2	NEG	3		NTM	4			0	2
2	0	2	18-30	0	2	0			0	2		1		NOT DONE	3			0	1
1	0	1	18-30	0	1	1	61	1	1	2	POS RIF SUSC	5	1	NOT DONE	3			0	2
1	0	2	18-30	0	1	0			0	2		1		NOT DONE	3			0	1
1	0	1	18-30	0	1	0			0	2	NEG	3		NEG	2			0	2
1	0	1	18-30	1	1	0			0	2	NEG	3		NEG	2			0	2
2	0	1	18-30	1	1	1	0	1	0	2		1		NEG	2			0	1
2	0	1	18-30	0	2	0			0	2		1		NOT DONE	3			0	1
1	0	1	18-30	0	1	0			1	2	POS RIF SUSC	5	1	POS RIF SUSC	7			0	2
2	0	1	18-30	0	1	0	125	5	0	2		1		NOT DONE	3			0	1
1	0	2	18-30	0	1	0			0	1	NEG	3		NOT DONE	3			0	2
1	0	1	18-30	0	1	0			0	1	NEG	3		NOT DONE	3			0	2
2	0	1	18-30	1	1	0			0	2		1		NEG	2			0	1
1	0	2	18-30	0	2	0			0	2	NEG	3		NOT DONE	3			0	2
1	0	2	18-30	1	2	0			0	2	NEG	3		CONT	1			0	2
2	0	2	18-30	0	3	0			0	2		1		NOT DONE	3			0	1
2	0	2	18-30	0	2	0			0	2		1		NOT DONE	3			0	1
2	0	1	18-30	0	2	0			0	2		1		NOT DONE	3			0	1
1	0	2	18-30	0	2	0			0	1	NEG	3		NOT DONE	3			0	2
2	0	2	18-30	0	2	0			1	3		1		NOT DONE	3			0	1
2	0	1	18-30	0	3	0			0	2		1		NOT DONE	3			0	1
2	0	1	18-30	1	1	0			0	2		1		NEG	2			0	1
2	0	2	18-30	0	1	0			0	2	NEG	3		NEG	2			0	2
1	0	1	18-30	1	2	0			0	2	NEG	3		NEG	2			0	2
1	0	1	18-30	0	1	0			0	2	NEG	3		NEG	2			0	2
1	0	1	18-30	0	1	0			0	2	NEG	3		NEG	2			0	2
2	0	1	18-30	1	1	0			0	2		1		NEG	2			0	1
2	0	2	18-30	0	2	1	2	1	1	1	POS RIF SUSC	5	1	NOT DONE	3			0	2
1	0	1	18-30	1	1	1	37	5	1	3		1		POS RIF SUSC	7			0	1
2	0	1	18-30	0	1	0			0	2		1		NOT DONE	3			0	1
2	0	1	18-30	0	1	0			0	2		1		NOT DONE	3			0	1
2	0	1	18-30	0	1	0			0	2		1		NEG	2			0	1
1	0	2	18-30	0	2	0			0	1	NEG	3		NOT DONE	3			0	2
1	0	2	18-30	0	2	1	2	1	1	3	POS RIF SUSC	5	1	NOT DONE	3			0	2
2	0	1	18-30	1	1	0			0	2		1		NEG	2			0	1
2	0	2	18-30	1	1	0			1	3		1		POS RIF SUSC	7			0	1
1	0	2	18-30	0	2	0			0	1	NEG	3		NOT DONE	3			0	2
2	0	2	18-30	0	2	0			0	2		1		NOT DONE	3			0	1
1	0	1	18-30	0	1	1	4	1	1	2	POS RIF SUSC	5	1	NOT DONE	3			0	2
1	0	1	18-30	1	1	0			0	2	NEG	3		NEG	2			0	2
1	0	1	18-30	0	1	0			0	2	NEG	3		NEG	2			0	2
1	0	2	18-30	0	2	0			0	1	NEG	3		NOT DONE	3			0	2
2	0	2	18-30	0	1	0			0	2		1		NOT DONE	3			0	1
2	0	2	18-30	0	2	0	102	1	0	2		1		NOT DONE	3			0	1
2	0	2	18-30	0	2	0			0	2		1		NOT DONE	3			0	1
1	0	1	18-30	1	1	0			0	2	NEG	3		NEG	2			0	2
2	0	2	18-30	0	1	0			0	5		6		NOT DONE	8			1	5
2	0	1	18-30	0	1	0			1	3		1		NEG	2			0	1
2	0	2	18-30	1	2	0			0	2		1		NEG	2			0	1
1	0	1	18-30	0	3	0			0	1	NEG	3		NOT DONE	3			0	2
2	0	2	18-30	0	3	1	4	1	1	3		1		NOT DONE	3			0	1
2	0	1	18-30	0	2	1	25	1	0	2		1		NOT DONE	3			0	1
2	0	1	18-30	0	1	1	0	1	0	2		1		NOT DONE	3			0	1
2	0	2	18-30	1	2	0			1	3		1		POS RIF SUSC	7			0	1
1	0	2	18-30	0	2	1	0	1	0	1	NEG	3		NOT DONE	3			0	2
1	1	2	18-30	1	1	0			1	2		1		POS RIF SUSC	7			0	1
2	0	2	18-30	0	2	0	114	1	1	3		1		NOT DONE	3			0	1
1	0	1	18-30	1	1	0			0	2	NEG	3		NEG	2			0	2
2	0	1	18-30	0	2	0			0	2		1		NOT DONE	3			0	1
2	0	2	18-30	0	2	1	15	1	0	2		1		NOT DONE	3			0	1
2	0	2	18-30	0	1	0			0	2		1		NEG	2			0	1
1	0	1	18-30	1	1	0			0	2	NEG	3		NEG	2			0	2
2	0	2	18-30	0	3	0			0	2		1		NOT DONE	3			0	1
1	0	2	18-30	0	1	0			0	2	NEG	3		NOT DONE	3			0	2
1	0	1	18-30	0	1	0			0	1	NEG	3		NOT DONE	3			0	2
1	0	1	18-30	0	3	0			0	2	NEG	3		NEG	2			0	2
2	0	1	18-30	0	1	0			0	2		1		NEG	2			0	1
2	0	2	18-30	0	3	1	0	1	1	2		1		POS RIF SUSC	7			0	1
2	0	2	18-30	0	1	0			0	2		1		NOT DONE	3			0	1
2	0	1	18-30	1	1	0			0	2		1		NEG	2			0	1
1	0	2	18-30	0	3	1	17	1	1	2	POS RIF SUSC	5	1	NOT DONE	3			0	2
2	0	1	18-30	1	1	0			0	2		1		NEG	2			0	1
2	0	2	18-30	0	1	0			0	2		1		NOT DONE	3			0	1
2	0	2	18-30	1	3	0			0	2		1		NEG	2			0	1
1	0	2	18-30	1	2	0			0	2	NEG	3		NEG	2			0	2
1	0	1	18-30	0	1	1	4	1	1	1	POS RIF SUSC	5	1	NOT DONE	3			0	2
1	0	1	18-30	1	1	1	13	1	1	2	POS RIF SUSC	5	1	NEG	2			0	2
1	0	1	18-30	0	1	1	33	1	1	2	NEG	3		POS NO LPA	5			0	2
1	0	2	18-30	0	1	0			0	1	NEG	3		NOT DONE	3			0	2
1	0	1	18-30	0	1	1	1	1	1	2	POS RIF SUSC	5	1	NOT DONE	3			0	2
2	0	1	18-30	1	3	0			0	2		1		NEG	2			0	1
2	0	2	18-30	0	1	0			0	1	NEG	3		NOT DONE	3			0	2
1	0	2	18-30	1	3	0			0	2	NEG	3		CONT	1			0	2
2	0	2	18-30	1	2	0			0	2		1		NEG	2			0	1
1	0	1	18-30	1	2	0			0	2	NEG	3		NEG	2			0	2
2	0	1	18-30	1	1	0			0	2	NEG	3		NEG	2			0	2
1	0	1	18-30	1	1	0			0	2	NEG	3		NEG	2			0	2
2	0	1	18-30	0	2	1	6	1	0	2		1		NOT DONE	3			0	1
2	0	2	18-30	0	3	1	20	1	1	2		1		POS RIF SUSC	7			0	1
1	0	2	18-30	0	1	0			0	1	NEG	3		NOT DONE	3			0	2
1	0	1	18-30	0	1	0			0	2	NEG	3		NEG	2			0	2
2	0	2	18-30	0	2	1	2	5	1	3		1		NOT DONE	3			0	1
1	0	2	18-30	0	1	1	0	1	1	2	POS RIF SUSC	5	1	NOT DONE	3			0	2
2	0	2	18-30	0	2	0			0	2		1		NOT DONE	3			0	1
2	0	2	18-30	0	2	0			0	2		1		NOT DONE	3			0	1
2	0	2	18-30	0	1	0			0	2		1		NOT DONE	3			0	1
2	0	1	18-30	0	1	0			0	2		1		NOT DONE	3			0	1
1	0	1	18-30	0	1	0			0	1	NEG	3		NOT DONE	3			0	2
2	0	1	18-30	0	3	1	83	1	0	2		1		NOT DONE	3			0	1
2	0	2	18-30	0	2	0			0	2		1		NOT DONE	3			0	1
2	0	1	18-30	0	1	0			0	5		6		NOT DONE	8			1	5
1	0	1	18-30	0	1	0			0	1	NEG	3		NOT DONE	3			0	2
2	0	2	18-30	0	2	0			0	2		1		NOT DONE	3			0	1
2	0	1	18-30	1	1	0			0	2		1		NEG	2			0	1
2	0	2	18-30	0	2	1	11	1	1	3		1		POS RIF SUSC	7			0	1
2	1	2	18-30	1	1	0			1	3		1		POS RIF RES	6	R on LPA (no Xp)	Yes	0	1
2	0	1	18-30	0	1	0			0	2		1		NOT DONE	3			0	1
2	0	1	18-30	1	2	0			0	2		1		NEG	2			0	1
2	0	2	18-30	0	2	1	8	1	1	3		1		NOT DONE	3			0	1
2	0	1	18-30	0	3	0			0	5		6		NOT DONE	8			1	5
2	0	2	18-30	0	3	0			0	2		1		NOT DONE	3			0	1
1	0	1	18-30	0	1	0			0	1	NEG	3		NOT DONE	3			0	2
2	0	1	18-30	1	1	1	8	2	0	2		1		NEG	2			0	1
1	0	2	18-30	1	1	1	2	1	1	2	POS RIF SUSC	5	1	POS RIF SUSC	7			0	2
2	0	2	18-30	0	2	0			0	2		1		NOT DONE	3			0	1
1	0	1	18-30	1	1	0			0	2	NEG	3		NEG	2			0	2
2	0	2	18-30	1	3	1	5	3	1	2		1		POS RIF SUSC	7			0	1
2	0	2	18-30	0	1	0			0	2		1		NOT DONE	3			0	1
2	0	1	18-30	0	1	0			0	2	NEG	3		CONT	1			0	2
2	0	1	18-30	0	1	0			0	2		1		NOT DONE	3			0	1
1	0	1	18-30	1	1	1	78	1	0	2	NEG	3		NEG	2			0	2
2	0	1	18-30	0	2	0			0	2		1		NOT DONE	3			0	1
1	0	1	18-30	1	1	0			0	2	NEG	3		NOT DONE	3			0	2
2	0	2	18-30	1	2	0			1	2		1		POS RIF SUSC	7			0	1
2	0	1	18-30	0	1	0			0	2		1		NOT DONE	3			0	1
1	0	1	18-30	1	1	0			0	2	NEG	3		NEG	2			0	2
1	0	2	18-30	1	2	0			0	2	NEG	3		NEG	2			0	2
2	0	1	18-30	0	1	1	44	1	1	2		1		POS RIF SUSC	7			0	1
2	0	1	18-30	1	1	0			0	2		1		NOT DONE	3			0	1
2	0	1	18-30	0	1	0			0	2		1		NEG	2			0	1
2	0	1	18-30	1	1	1	35	6	1	2		1		POS RIF RES	6	R on LPA (no Xp)	Yes	0	1
1	0	1	18-30	0	3	1	5	1	1	2	POS RIF SUSC	5	1	NOT DONE	3			0	2
2	0	1	18-30	0	1	0			0	2		1		NOT DONE	3			0	1
1	0	1	18-30	0	1	1	7	1	1	3	POS RIF SUSC	5	1	NOT DONE	3			0	2
2	1	2	18-30	0	2	0			0	2		1		NOT DONE	3			0	1
2	0	1	18-30	0	1	0			0	2		1		NOT DONE	3			0	1
2	0	2	18-30	0	1	1	2	1	0	2		1		NOT DONE	3			0	1
1	0	1	18-30	0	1	1	0	5	1	2	NEG	3		POS RIF SUSC	7			0	2
1	0	1	18-30	1	1	0	147	1	0	2	NEG	3		NEG	2			0	2
1	0	2	18-30	1	1	1	2	1	1	3	POS RIF SUSC	5	1	POS RIF SUSC	7			0	2
2	0	2	18-30	1	1	0			0	2		1		NEG	2			0	1
1	0	2	18-30	1	1	0			0	2		1		NEG	2			0	1
2	0	1	18-30	0	1	1	0	1	0	2	NEG	3		NEG	2			0	2
2	0	2	18-30	1	1	1	35	5	0	2		1		NEG	2			0	1
1	0	2	18-30	1	1	0			0	2		1		NOT DONE	3			0	1
1	0	1	18-30	0	2	0			0	5		6		NOT DONE	8			1	5
1	0	1	18-30	1	1	1	8	1	1	2	POS RIF SUSC	5	1	POS RIF SUSC	7			0	2
2	0	2	18-30	0	3	0			0	1	NEG	3		NOT DONE	3			0	2
1	0	2	18-30	0	2	0			0	2	NEG	3		NOT DONE	3			0	2
1	0	1	18-30	1	3	0			0	2	NEG	3		NEG	2			0	2
2	0	2	18-30	1	1	0			0	2		1		NEG	2			0	1
1	0	2	18-30	1	2	0			0	2	NEG	3		NEG	2			0	2
2	0	1	18-30	0	2	0			0	2		1		NOT DONE	3			0	1
2	0	2	18-30	1	2	0			0	2		1		NEG	2			0	1
1	0	2	18-30	1	1	1	2	2	1	3	POS RIF SUSC	5	1	POS RIF SUSC	7			0	2
2	0	1	18-30	0	1	0			1	2		1		POS RIF SUSC	7			0	1
1	0	2	18-30	0	2	1	0	3	1	3	POS RIF SUSC	5	1	NOT DONE	3			0	2
2	0	1	18-30	1	1	0			0	2		1		NEG	2			0	1
2	0	2	18-30	0	1	1	8	5	1	3		1		POS RIF SUSC	7			0	1
2	0	2	18-30	1	2	0			0	2		1		NOT DONE	3			0	1
1	0	2	18-30	1	2	0			0	2	NEG	3		NEG	2			0	2
2	0	1	18-30	0	1	1	1	1	0	2		1		NOT DONE	3			0	1
2	0	1	18-30	0	1	0			0	2		1		NOT DONE	3			0	1
1	0	2	18-30	0	2	0			0	2	NEG	3		NEG	2			0	2
2	0	1	18-30	0	2	0			0	2		1		NOT DONE	3			0	1
1	0	2	18-30	0	1	1	5	1	1	2	POS RIF SUSC	5	1	NEG	2			0	2
1	0	1	18-30	1	1	0			0	2	NEG	3		NEG	2			0	2
2	0	1	18-30	0	3	0			0	2		1		NOT DONE	3			0	1
1	0	2	18-30	1	1	1	2	1	1	3	POS RIF SUSC	5	1	POS RIF SUSC	7			0	2
2	0	1	18-30	0	1	0			0	2		1		NOT DONE	3			0	1
1	0	1	18-30	0	1	1	6	1	1	2	POS RIF SUSC	5	1	NOT DONE	3			0	2
1	0	2	18-30	0	2	0			0	2	NEG	3		NOT DONE	3			0	2
2	0	2	18-30	0	1	0			0	2		1		NEG	2			0	1
1	0	1	18-30	0	1	0			1	2	POS RIF SUSC	5	1	NOT DONE	3			0	2
2	0	1	18-30	1	1	0			0	2		1		NEG	2			0	1
1	0	2	18-30	1	1	0			0	2	NEG	3		NEG	2			0	2
2	0	1	18-30	1	1	0			0	2		1		NEG	2			0	1
1	0	1	18-30	0	3	0			0	1	NEG	3		NOT DONE	3			0	2
2	0	1	18-30	0	3	0			0	2		1		NOT DONE	3			0	1
1	0	1	18-30	0	2	1	1	1	1	2	POS RIF SUSC	5	1	NOT DONE	3			0	2
2	0	2	18-30	1	1	1	62	3	1	2		1		POS RIF SUSC	7			0	1
2	0	2	18-30	0	2	0			0	2		1		NOT DONE	3			0	1
1	0	1	18-30	0	1	0			0	2		1		NEG	2			0	1
1	0	2	18-30	1	1	0			0	2	NEG	3		NEG	2			0	2
2	0	1	18-30	0	1	1	40	3	0	2		1		NOT DONE	3			0	1
2	0	1	18-30	0	2	0			0	2		1		NEG	2			0	1
2	0	1	18-30	0	1	0			1	2		1		POS RIF SUSC	7			0	1
2	0	2	18-30	0	2	0			0	2		1		NOT DONE	3			0	1
1	0	1	18-30	1	1	0			0	2	NEG	3		NEG	2			0	2
2	0	1	18-30	0	1	0	349	1	0	2		1		NOT DONE	3			0	1
2	0	2	18-30	1	1	1	2	1	1	2	POS RIF SUSC	5	1	POS RIF SUSC	7			0	2
2	0	1	18-30	0	1	0			0	2		1		NOT DONE	3			0	1
2	0	1	18-30	0	2	1	2	1	1	3	POS RIF SUSC	5	1	NOT DONE	3			0	2
1	0	2	18-30	1	3	0			0	2	NEG	3		NOT DONE	3			0	2
2	0	1	18-30	0	3	1	8	1	0	2		1		NEG	2			0	1
2	0	1	18-30	0	1	0			0	2		1		NEG	2			0	1
2	0	1	18-30	0	3	0			0	2		1		NOT DONE	3			0	1
2	1	1	18-30	0	1	0			0	2		1		NEG	2			0	1
1	0	1	18-30	0	1	0			0	1	NEG	3		NOT DONE	3			0	2
1	0	1	18-30	0	1	1	26	5	1	3	POS RIF SUSC	5	1	POS RIF SUSC	7			0	2
1	0	1	18-30	1	1	0			0	2	NEG	3		NEG	2			0	2
1	0	1	18-30	0	2	0			0	5		6		NOT DONE	8			1	5
1	0	1	18-30	0	2	1	26	5	1	2	NEG	3		POS RIF SUSC	7			0	2
2	0	2	18-30	1	1	0			0	2		1		NEG	2			0	1
1	0	1	18-30	0	2	0			0	1	NEG	3		NEG	2			0	2
2	0	2	18-30	0	2	0			0	2		1		NOT DONE	3			0	1
1	0	1	18-30	0	1	0			0	1	NEG	3		NOT DONE	3			0	2
2	0	2	18-30	0	3	0			0	5		6		NOT DONE	8			1	5
2	1	1	18-30	1	3	0			0	2		1		NEG	2			0	1
1	0	2	18-30	0	1	1	4	3	1	2	POS RIF SUSC	5	1	NOT DONE	3			0	2
2	0	2	18-30	1	2	0			0	2		1		NEG	2			0	1
1	0	1	18-30	0	1	0			0	2	NEG	3		NEG	2			0	2
2	0	2	18-30	0	2	0			0	2		1		NOT DONE	3			0	1
2	0	1	18-30	1	1	0			0	1	NEG	3		NOT DONE	3			0	2
2	1	2	18-30	0	1	1	65	2	1	2		1		POS RIF RES	6	R on LPA (no Xp)	Yes	0	1
2	0	2	18-30	1	1	0			0	2		1		NEG	2			0	1
2	0	1	18-30	1	1	1	3	1	0	2		1		NEG	2			0	1
1	0	2	18-30	0	2	1	2	1	1	2	POS RIF SUSC	5	1	NOT DONE	3			0	2
2	0	2	18-30	0	2	0			0	2		1		NOT DONE	3			0	1
1	0	1	18-30	0	1	0			0	2		1		CONT	1			0	1
2	0	1	18-30	0	1	1	22	1	0	2		1		NEG	2			0	1
1	1	1	18-30	0	1	0			0	1	NEG	3		NOT DONE	3			0	2
2	0	2	18-30	0	2	1	2	1	1	3		1		NOT DONE	3			0	1
1	0	2	18-30	1	3	0			0	2	NEG	3		NEG	2			0	2
2	0	2	18-30	0	1	0			0	2		1		NOT DONE	3			0	1
1	0	2	18-30	0	3	1	6	1	1	3	POS RIF SUSC	5	1	NOT DONE	3			0	2
2	0	1	18-30	0	1	0			0	2		1		NEG	2			0	1
1	0	1	18-30	0	3	0			0	1	NEG	3		NOT DONE	3			0	2
1	0	2	18-30	0	1	1	1	1	1	2	POS RIF SUSC	5	1	POS RIF SUSC	7			0	2
1	0	1	18-30	1	1	0			0	2	NEG	3		NEG	2			0	2
1	0	1	18-30	0	1	0			0	1	NEG	3		NOT DONE	3			0	2
2	0	1	18-30	0	1	0			0	2		1		NOT DONE	3			0	1
1	0	2	18-30	0	2	0			0	1	NEG	3		NOT DONE	3			0	2
2	0	1	18-30	0	2	0			0	2		1		NOT DONE	3			0	1
2	0	1	18-30	1	1	0			0	2		1		NEG	2			0	1
2	0	1	18-30	1	1	0			0	2		1		NEG	2			0	1
1	0	1	18-30	0	1	1	1	1	1	2	POS RIF SUSC	5	1	NOT DONE	3			0	2
2	0	2	18-30	0	1	1	3	1	1	3		1		NOT DONE	3			0	1
2	0	2	18-30	0	1	0			0	2		1		NOT DONE	3			0	1
2	0	2	18-30	0	3	0			0	5		6		NOT DONE	8			1	5
2	0	1	18-30	1	1	0			0	2		1		NEG	2			0	1
2	0	1	18-30	0	2	1	35	1	0	2		1		NOT DONE	3			0	1
1	0	1	18-30	0	3	0			0	2	NEG	3		NEG	2			0	2
2	0	1	18-30	1	1	1	29	1	1	2		1		POS RIF SUSC	7			0	1
2	0	2	18-30	1	1	1	13	1	1	2		1		POS RIF SUSC	7			0	1
2	0	1	18-30	1	1	0			0	2		1		NEG	2			0	1
1	0	1	18-30	1	1	1	46	3	0	2	NEG	3		CONT	1			0	2
2	0	2	18-30	0	2	0			0	2		1		NOT DONE	3			0	1
1	0	2	18-30	0	1	0			0	2	NEG	3		NOT DONE	3			0	2
1	0	2	18-30	0	1	0			0	2		6		NOT DONE	3			1	5
2	0	2	18-30	0	3	0			0	2		1		NOT DONE	3			0	1
2	0	1	18-30	0	1	1	3	1	1	2		1		POS RIF SUSC	7			0	1
1	0	2	18-30	0	3	0			0	1	NEG	3		NOT DONE	3			0	2
1	0	1	18-30	1	1	0			0	2	NEG	3		NEG	2			0	2
1	0	2	18-30	0	1	1	2	1	1	2	POS RIF SUSC	5	1	NOT DONE	3			0	2
2	0	2	18-30	0	1	0			0	2		1		NEG	2			0	1
1	0	2	18-30	0	2	0			0	1	NEG	3		NOT DONE	3			0	2
2	0	2	18-30	0	2	0			0	2		1		NOT DONE	3			0	1
1	0	2	18-30	0	2	0			0	1	NEG	3		NOT DONE	3			0	2
1	0	2	18-30	0	2	0			0	1	NEG	3		NOT DONE	3			0	2
2	0	2	18-30	0	2	0			0	2		1		NOT DONE	3			0	1
1	0	2	18-30	0	1	1	6	1	1	2	POS RIF SUSC	5	1	NOT DONE	3			0	2
1	1	2	18-30	1	1	0			0	2	NEG	3		NEG	2			0	2
1	0	1	18-30	0	1	0			0	2		1		NOT DONE	3			0	1
1	0	2	18-30	0	3	1	0	1	0	1	NEG	3		NOT DONE	3			0	2
1	0	1	18-30	0	3	0			0	5		6		NOT DONE	8			1	5
1	0	2	18-30	0	2	0			0	2	NEG	3		NEG	2			0	2
2	0	1	18-30	0	1	0			0	2		1		NOT DONE	3			0	1
1	0	1	18-30	0	1	0			0	1	NEG	3		NOT DONE	3			0	2
1	0	2	18-30	1	3	0			0	2	NEG	3		NEG	2			0	2
1	0	2	18-30	0	2	0			1	3		1		POS RIF SUSC	7			0	1
2	0	1	18-30	0	3	0			0	2		1		NOT DONE	3			0	1
1	0	2	18-30	0	1	0			0	1	NEG	3		NOT DONE	3			0	2
2	0	2	18-30	0	3	0			0	2		1		NOT DONE	3			0	1
1	0	2	18-30	0	3	0			0	1	NEG	3		NOT DONE	3			0	2
1	0	2	18-30	0	2	0			0	2		1		NOT DONE	3			0	1
2	0	1	18-30	0	3	0	147	1	0	2		1		NOT DONE	3			0	1
2	0	1	18-30	0	1	0			0	2		1		NOT DONE	3			0	1
1	0	2	18-30	0	1	1	0	5	0	1	NEG	3		NOT DONE	3			0	2
2	0	1	18-30	0	1	0			0	2		1		CONT	1			0	1
2	0	2	18-30	1	1	0			0	2		1		CONT	1			0	1
2	0	1	18-30	0	1	1	17	2	0	2		1		NOT DONE	3			0	1
1	1	2	18-30	0	1	1	14	2	1	2		1		POS RIF SUSC	7			0	1
2	0	1	18-30	0	1	0			0	2		1		NOT DONE	3			0	1
2	0	2	18-30	0	1	0			0	2		1		NOT DONE	3			0	1
1	0	1	18-30	1	1	1	21	3	1	2	POS RIF SUSC	5	1	POS RIF SUSC	7			0	2
1	0	1	18-30	1	2	0			0	2	NEG	3		NEG	2			0	2
2	0	2	18-30	0	3	0			0	2		1		NOT DONE	3			0	1
1	0	2	18-30	0	1	1	2	1	1	2	POS RIF SUSC	5	1	NOT DONE	3			0	2
1	0	2	18-30	1	1	0			0	2	NEG	3		NEG	2			0	2
2	0	2	18-30	0	2	1	2	1	1	3		1		NOT DONE	3			0	1
2	0	1	18-30	0	1	0			0	2		1		NOT DONE	3			0	1
2	0	2	18-30	0	2	0			0	2		1		NOT DONE	3			0	1
2	0	2	18-30	0	2	1	61	1	0	2		1		NOT DONE	3			0	1
1	1	1	18-30	1	3	0			0	2	NEG	3		NEG	2			0	2
2	0	2	18-30	0	1	1	0	1	1	3		1		NTM	4			0	1
2	0	2	18-30	0	1	1	6	5	1	3		1		POS RIF SUSC	7			0	1
1	0	1	18-30	0	2	0			0	1	NEG	3		NOT DONE	3			0	2
2	0	2	18-30	0	1	0			0	2		1		NOT DONE	3			0	1
1	0	2	18-30	1	2	1	1	1	1	3	POS RIF SUSC	5	1	POS RIF SUSC	7			0	2
2	0	2	18-30	1	1	0			0	2	NEG	3		NEG	2			0	2
1	0	1	18-30	0	1	0	132	1	1	2		1		POS RIF SUSC	7			0	1
1	0	1	18-30	0	1	1	8	1	0	1	NEG	3		NOT DONE	3			0	2
1	0	2	18-30	0	2	1	1	3	1	2	POS RIF SUSC	5	1	NOT DONE	3			0	2
2	0	2	18-30	0	1	0			0	2		1		NOT DONE	3			0	1
1	0	1	18-30	0	1	0			0	2	NEG	3		NEG	2			0	2
1	0	2	18-30	0	2	0			0	2	NEG	3		NEG	2			0	2
1	0	1	18-30	0	2	0			0	5		6		NOT DONE	8			1	5
1	0	2	18-30	0	1	1	3	5	1	3	POS RIF SUSC	5	1	POS RIF SUSC	7			0	2
2	0	2	18-30	1	2	0			0	2		1		NEG	2			0	1
2	0	2	18-30	1	1	0			0	2		1		NEG	2			0	1
2	0	2	18-30	0	1	0			1	2		1		POS RIF SUSC	7			0	1
1	0	1	18-30	0	2	1	6	1	1	3	POS RIF SUSC	5	1	NOT DONE	3			0	2
2	0	2	18-30	0	2	1	35	1	0	2		1		NOT DONE	3			0	1
2	0	2	18-30	1	1	0			0	2		1		NEG	2			0	1
1	0	1	18-30	1	1	0			0	2	NEG	3		NEG	2			0	2
2	0	1	18-30	0	3	0			0	2		1		NOT DONE	3			0	1
1	0	2	18-30	0	1	1	14	1	0	1	NEG	3		NOT DONE	3			0	2
2	0	1	18-30	0	1	1	21	1	0	2		1		NEG	2			0	1
1	0	1	18-30	1	2	1	2	1	1	2	POS RIF SUSC	5	1	POS RIF SUSC	7			0	2
1	0	1	18-30	1	1	1	4	1	1	3	POS RIF SUSC	5	1	POS RIF SUSC	7			0	2
1	0	2	18-30	0	3	0			0	1	NEG	3		NOT DONE	3			0	2
2	0	2	18-30	0	1	0			0	2		1		NOT DONE	3			0	1
2	0	2	18-30	1	2	0			0	2		1		NEG	2			0	1
2	0	1	18-30	1	1	0			0	2		1		NEG	2			0	1
2	0	2	18-30	0	3	0			0	2		1		NOT DONE	3			0	1
1	0	1	18-30	0	3	0			0	2		1		NEG	2			0	1
2	0	2	18-30	0	2	0			0	2		1		NOT DONE	3			0	1
1	0	2	18-30	1	1	0			0	2	NEG	3		NEG	2			0	2
2	0	2	18-30	0	3	0	154	1	0	1	NEG	3		NOT DONE	3			0	2
2	0	2	31-40	1	1	0			0	2		1		NEG	2			0	1
1	0	1	31-40	0	1	0			0	1	NEG	3		NOT DONE	3			0	2
2	0	2	31-40	0	1	0			0	2		1		NOT DONE	3			0	1
1	0	2	31-40	1	1	1	39	6	1	2	NEG	3		POS RIF RES	6	R on LPA, Xpert Neg	Yes	0	2
2	1	2	31-40	0	1	0			0	2		1		NOT DONE	3			0	1
2	0	1	31-40	0	1	0			0	1	NEG	3		NOT DONE	3			0	2
1	1	2	31-40	1	2	0			0	2		1		NEG	2			0	1
1	0	2	31-40	0	1	1	0	1	1	1	POS RIF SUSC	5	1	NOT DONE	3			0	2
2	0	1	31-40	1	1	0			0	2		1		NEG	2			0	1
1	0	2	31-40	0	1	1	-7	1	1	3	POS RIF SUSC	5	1	POS RIF SUSC	7			0	2
1	0	2	31-40	1	1	0			0	2	NEG	3		NEG	2			0	2
2	0	1	31-40	0	3	1	0	1	0	2		1		NOT DONE	3			0	1
1	0	2	31-40	1	2	0			0	2	NEG	3		NEG	2			0	2
1	0	2	31-40	0	2	0			0	1	NEG	3		NOT DONE	3			0	2
2	0	1	31-40	1	1	1	5	1	1	3		1		NEG	2			0	1
1	0	1	31-40	0	2	0			0	5		6		NOT DONE	8			1	5
2	0	1	31-40	1	1	0			0	2		1		NOT DONE	3			0	1
1	0	2	31-40	1	3	1	4	1	1	3	POS RIF SUSC	5	1	POS RIF SUSC	7			0	2
2	0	1	31-40	0	1	0			0	2		1		NOT DONE	3			0	1
2	0	2	31-40	0	1	0			0	2		1		NOT DONE	3			0	1
1	0	1	31-40	0	1	0			0	1	NEG	3		NOT DONE	3			0	2
1	0	1	31-40	1	1	0			0	2	NEG	3		NEG	2			0	2
2	0	1	31-40	0	1	0			0	2		1		NOT DONE	3			0	1
2	0	1	31-40	0	1	0			0	2		1		NEG	2			0	1
2	0	1	31-40	0	2	0			0	2		1		NOT DONE	3			0	1
2	0	1	31-40	0	3	0			0	2		1		NOT DONE	3			0	1
1	0	1	31-40	0	3	0			0	2	NEG	3		NEG	2			0	2
1	0	2	31-40	1	1	0			1	2	NEG	3		POS RIF SUSC	7			0	2
1	0	1	31-40	1	1	0			0	2	NEG	3		NEG	2			0	2
1	0	2	31-40	0	1	1	7	1	1	2	POS RIF SUSC	5	1	NOT DONE	3			0	2
2	0	1	31-40	1	1	0			0	2		1		NEG	2			0	1
1	0	2	31-40	0	2	0			0	1	NEG	3		NOT DONE	3			0	2
1	0	1	31-40	0	2	1	1	1	1	2	POS RIF SUSC	5	1	POS RIF SUSC	7			0	2
2	0	1	31-40	0	1	0			0	2		1		NEG	2			0	1
1	0	2	31-40	1	2	1	31	1	0	2	NEG	3		NEG	2			0	2
1	0	1	31-40	0	3	0			0	1	NEG	3		NOT DONE	3			0	2
1	0	2	31-40	0	3	1	8	1	1	2	POS RIF SUSC	5	1	POS RIF SUSC	7			0	2
2	0	1	31-40	1	3	1	6	1	0	2		1		NEG	2			0	1
1	0	1	31-40	0	1	1	4	1	1	3	POS RIF SUSC	5	1	NOT DONE	3			0	2
2	0	1	31-40	0	1	0			0	2		1		NOT DONE	3			0	1
1	0	1	31-40	0	1	1	4	1	1	2	POS RIF SUSC	5	1	NOT DONE	3			0	2
1	0	1	31-40	0	1	0			0	2	NEG	3		NEG	2			0	2
1	0	1	31-40	0	1	0			0	1	NEG	3		NOT DONE	3			0	2
1	0	2	31-40	0	3	0			0	5		6		NOT DONE	8			1	5
2	0	1	31-40	1	1	0			0	2		1		NEG	2			0	1
2	0	1	31-40	0	1	1	13	1	0	2		1		NOT DONE	3			0	1
1	0	1	31-40	0	3	0			1	2	POS RIF SUSC	5	1	NOT DONE	3			0	2
1	0	1	31-40	0	1	1	3	1	1	2	POS RIF SUSC	5	1	NOT DONE	3			0	2
2	0	2	31-40	1	2	0			0	2		1		NEG	2			0	1
1	0	2	31-40	1	3	0			0	2	NEG	3		NEG	2			0	2
1	0	1	31-40	1	1	0			0	2		1		NOT DONE	3			0	1
1	0	2	31-40	1	1	0			0	2	NEG	3		NEG	2			0	2
2	0	2	31-40	0	1	0			0	2		1		NEG	2			0	1
2	0	1	31-40	0	1	1	9	1	0	2		1		NEG	2			0	1
2	0	1	31-40	1	1	0			0	2		1		NEG	2			0	1
2	0	1	31-40	1	1	0			0	2		1		NEG	2			0	1
1	0	1	31-40	0	1	0			0	2	NEG	3		NTM	4			0	2
2	0	1	31-40	0	1	0			0	2		1		NEG	2			0	1
2	0	2	31-40	0	2	0			0	2		1		NOT DONE	3			0	1
2	0	2	31-40	0	3	0			0	2		1		NEG	2			0	1
2	0	1	31-40	1	2	1	3	1	1	2		1		POS RIF SUSC	7			0	1
1	0	2	31-40	0	3	1	4	1	1	2	POS RIF SUSC	5	1	NOT DONE	3			0	2
2	0	2	31-40	0	1	0			1	2		1		POS RIF SUSC	7			0	1
2	0	1	31-40	0	1	0			0	2		1		NOT DONE	3			0	1
2	0	1	31-40	1	1	0			0	2		1		NEG	2			0	1
1	0	2	31-40	1	2	0			0	2		1		NEG	2			0	1
2	0	2	31-40	0	2	0			0	2		1		NOT DONE	3			0	1
1	0	1	31-40	0	1	1	0	1	1	2	POS RIF SUSC	5	1	NOT DONE	3			0	2
2	0	1	31-40	0	1	0			0	2		1		NOT DONE	3			0	1
2	0	2	31-40	1	2	0			0	2		1		CONT	1			0	1
2	0	2	31-40	0	2	0			0	2		1		NOT DONE	3			0	1
1	0	2	31-40	1	1	1	7	4	1	2	POS RIF SUSC	5	1	NEG	2			0	2
2	0	1	31-40	0	1	0			1	2		1		POS RIF RES	6	R on LPA (no Xp)	Yes	0	1
1	0	1	31-40	0	1	0			0	1	NEG	3		NOT DONE	3			0	2
1	0	2	31-40	1	3	0			0	2	NEG	3		NEG	2			0	2
2	0	2	31-40	0	3	1	2	3	1	3		1		NOT DONE	3			0	1
1	0	1	31-40	0	2	0			0	2	NEG	3		NOT DONE	3			0	2
1	0	1	31-40	0	1	1	7	1	1	2	POS RIF SUSC	5	1	NOT DONE	3			0	2
2	1	1	31-40	0	1	0			0	2		1		NOT DONE	3			0	1
1	0	2	31-40	1	3	1	4	6	1	3	POS RIF SUSC	5	1	POS RIF RES	6	R on LPA, Xp pos, R susc	Yes	0	2
1	0	1	31-40	0	1	1	6	5	0	1	NEG	3		NOT DONE	3			0	2
2	0	2	31-40	0	3	0			0	2		1		NOT DONE	3			0	1
2	0	2	31-40	0	1	1	1	1	1	3		1		NOT DONE	3			0	1
2	0	2	31-40	0	2	0			0	2		1		NOT DONE	3			0	1
1	0	2	31-40	0	1	0			1	2	POS RIF SUSC	5	1	NOT DONE	3			0	2
1	0	1	31-40	0	3	1	3	1	1	2	POS RIF SUSC	5	1	POS RIF SUSC	7			0	2
2	0	1	31-40	1	1	0			0	2		1		CONT	1			0	1
1	0	1	31-40	0	2	0			0	1	NEG	3		NOT DONE	3			0	2
1	0	1	31-40	1	1	1	29	1	1	2		1		POS RIF SUSC	7			0	1
1	0	1	31-40	0	1	1	2	1	1	3	POS RIF SUSC	5	1	NOT DONE	3			0	2
1	0	2	31-40	0	3	0			0	2	NEG	3		NOT DONE	3			0	2
2	0	1	31-40	0	2	0			0	2		1		NOT DONE	3			0	1
1	0	2	31-40	0	1	1	3	1	1	2	POS RIF SUSC	5	1	NEG	2			0	2
2	0	1	31-40	1	1	0			0	2		1		CONT	1			0	1
2	0	2	31-40	1	1	0			0	2		1		NEG	2			0	1
1	0	2	31-40	0	1	1	8	1	1	2	POS RIF SUSC	5	1	NOT DONE	3			0	2
2	0	1	31-40	0	1	0			0	2		1		NOT DONE	3			0	1
2	0	2	31-40	0	1	0	110	1	0	2		1		NOT DONE	3			0	1
1	0	2	31-40	0	1	1	5	1	1	2	POS RIF SUSC	5	1	NOT DONE	3			0	2
1	0	1	31-40	0	1	1	35	1	0	2	NEG	3		NEG	2			0	2
2	0	2	31-40	1	1	0			0	2		1		CONT	1			0	1
2	0	1	31-40	0	1	0			0	2		1		NOT DONE	3			0	1
2	0	1	31-40	1	3	0			1	2		1		POS RIF SUSC	7			0	1
1	0	1	31-40	0	2	0			0	2		1		NOT DONE	3			0	1
2	0	2	31-40	1	1	1	0	1	0	5		6		NOT DONE	8			1	5
2	0	1	31-40	0	2	0			0	2		1		NEG	2			0	1
1	0	1	31-40	0	2	0			0	1	NEG	3		NOT DONE	3			0	2
2	0	1	31-40	0	2	0			0	2		1		NOT DONE	3			0	1
2	0	1	31-40	0	1	0			0	2		1		NEG	2			0	1
1	0	2	31-40	0	3	0			0	2	NEG	3		NOT DONE	3			0	2
2	0	2	31-40	0	2	0			0	2		1		NOT DONE	3			0	1
2	0	1	31-40	0	1	0			0	1	NEG	3		NOT DONE	3			0	2
2	0	2	31-40	0	2	0			0	1	NEG	3		NOT DONE	3			0	2
2	0	2	31-40	0	2	0			0	5		6		NOT DONE	8			1	5
1	0	1	31-40	0	1	1	5	1	1	2	POS RIF SUSC	5	1	POS RIF SUSC	7			0	2
1	0	2	31-40	0	1	1	0	1	1	3	POS RIF SUSC	5	1	POS RIF SUSC	7			0	2
1	0	2	31-40	0	3	1	0	1	1	3		1		NOT DONE	3			0	1
2	0	1	31-40	1	1	0			0	2		1		NOT DONE	3			0	1
2	0	2	31-40	0	1	1	-3	1	0	2		1		NOT DONE	3			0	1
1	0	1	31-40	1	1	0			1	3	POS RIF RES	4	1	POS RIF RES	6	R on LPA and Xpert	Yes	0	2
1	0	2	31-40	1	1	0	104	#NULL!	0	2		1		NEG	2			0	1
2	0	2	31-40	1	1	0			0	2		1		NEG	2			0	1
2	0	2	31-40	1	2	0			0	2		1		NEG	2			0	1
2	0	1	31-40	1	1	0			0	2		1		NOT DONE	8			0	1
1	0	1	31-40	0	1	0			0	2		1		NOT DONE	3			0	1
2	0	1	31-40	0	3	1	23	1	0	2		1		NOT DONE	3			0	1
1	0	1	31-40	1	1	1	0	3	0	2	NEG	3		NEG	2			0	2
1	1	2	31-40	0	1	1	0	2	1	2	POS RIF SUSC	5	1	POS RIF SUSC	7			0	2
2	0	2	31-40	0	1	1	6	1	1	3		1		NEG	2			0	1
1	0	2	31-40	1	1	0			0	2	NEG	3		NEG	2			0	2
1	0	2	31-40	0	2	0			0	2		1		NOT DONE	3			0	1
1	0	1	31-40	1	2	0			0	2		1		NEG	2			0	1
2	0	1	31-40	0	3	0			0	2		1		NOT DONE	8			0	1
2	0	1	31-40	1	1	0			0	2		1		NEG	2			0	1
1	0	2	31-40	1	1	0			0	2		1		NEG	2			0	1
1	0	1	31-40	0	1	0			0	1	NEG	3		NOT DONE	3			0	2
1	0	1	31-40	0	1	0			0	1	NEG	3		NOT DONE	3			0	2
1	0	1	31-40	0	1	0			0	1	NEG	3		NOT DONE	3			0	2
2	1	1	31-40	1	1	0			0	2	NEG	3		NEG	2			0	2
1	0	1	31-40	0	1	0			0	1	NEG	3		NOT DONE	3			0	2
2	0	2	31-40	1	1	0			0	2		1		NEG	2			0	1
2	0	2	31-40	1	3	1	51	1	1	2		1		POS RIF SUSC	7			0	1
1	0	1	31-40	0	2	0			0	1	NEG	3		NOT DONE	3			0	2
2	0	2	31-40	0	1	1	37	1	1	3		1		POS RIF SUSC	7			0	1
2	0	2	31-40	1	2	0			0	2		1		NEG	2			0	1
2	0	2	31-40	1	2	0			0	2		1		NEG	2			0	1
1	0	1	31-40	1	1	1	0	3	1	2	POS RIF SUSC	5	1	NEG	2			0	2
2	0	2	31-40	1	2	0			0	2		1		NEG	2			0	1
2	0	1	31-40	1	1	1	12	1	0	2		1		NEG	2			0	1
1	0	2	31-40	0	3	0	132	1	0	1	NEG	3		NOT DONE	3			0	2
2	0	1	31-40	0	1	0			1	2		1		POS RIF SUSC	7			0	1
2	0	2	31-40	1	1	0			0	2	NEG	3		NEG	2			0	2
1	0	2	31-40	0	2	0			0	1	NEG	3		NOT DONE	3			0	2
2	0	2	31-40	0	1	0			0	2		1		NOT DONE	3			0	1
2	0	1	31-40	0	2	0			0	2		1		NEG	2			0	1
1	0	1	31-40	0	1	0			0	1	NEG	3		NOT DONE	3			0	2
2	0	1	31-40	1	1	0			0	2		1		NEG	2			0	1
2	0	2	31-40	1	1	0			0	2		1		NEG	2			0	1
1	0	2	31-40	0	1	0			0	2		1		CONT	1			0	1
1	0	2	31-40	0	2	0			0	1	NEG	3		NOT DONE	3			0	2
2	0	2	31-40	1	1	0			0	2		1		NOT DONE	8			0	1
1	0	2	31-40	0	3	1	29	1	1	2	POS RIF SUSC	5	1	NOT DONE	3			0	2
2	0	1	31-40	1	1	0			0	2		1		NEG	2			0	1
2	1	1	31-40	0	1	0			0	2		1		NOT DONE	3			0	1
2	0	1	31-40	0	2	0			0	2		1		NOT DONE	3			0	1
2	0	2	31-40	1	1	1	2	1	1	3		1		POS RIF SUSC	7			0	1
2	0	2	31-40	1	2	0			0	2		1		NEG	2			0	1
1	0	2	31-40	0	1	0			0	1	NEG	3		NOT DONE	3			0	2
2	0	1	31-40	0	1	0			0	2		1		NOT DONE	3			0	1
2	0	1	31-40	1	1	0			0	2		1		NEG	2			0	1
1	0	2	31-40	0	2	0			0	1	NEG	3		NOT DONE	3			0	2
2	0	1	31-40	0	3	1	5	1	1	3		1		NOT DONE	3			0	1
1	0	2	31-40	0	1	1	2	1	1	2	POS RIF SUSC	5	1	POS RIF SUSC	7			0	2
2	0	1	31-40	0	1	1	6	1	0	2		1		NOT DONE	3			0	1
2	1	2	31-40	0	3	0			0	2		1		NOT DONE	3			0	1
2	0	2	31-40	1	1	1	42	1	1	2		1		POS RIF SUSC	7			0	1
2	0	1	31-40	0	1	0			0	2		1		NOT DONE	3			0	1
1	0	2	31-40	0	2	0			0	1	NEG	3		NOT DONE	3			0	2
2	0	1	31-40	0	1	0			0	2		1		NOT DONE	3			0	1
2	0	1	31-40	0	2	0			0	2		1		NOT DONE	3			0	1
2	0	2	31-40	1	1	1	6	1	1	3		1		POS RIF SUSC	7			0	1
1	0	2	31-40	1	1	0			0	2		1		CONT	1			0	1
2	0	1	31-40	0	1	1	14	1	0	2		1		NOT DONE	3			0	1
1	0	2	31-40	1	1	1	3	1	1	3	POS RIF SUSC	5	1	POS RIF SUSC	7			0	2
1	0	1	31-40	0	1	0			0	2	NEG	3		NEG	2			0	2
2	0	1	31-40	0	1	0			0	2		1		NEG	2			0	1
2	0	2	31-40	0	1	1	13	1	1	3		1		POS RIF SUSC	7			0	1
2	0	2	31-40	0	1	1	47	1	0	2		1		NOT DONE	8			0	1
2	0	1	31-40	0	2	0			1	2		1		POS RIF SUSC	7			0	1
2	0	2	31-40	1	2	0			0	2		1		NEG	2			0	1
1	0	2	31-40	1	3	0			0	1	NEG	3		NEG	2			0	2
2	0	1	31-40	1	2	0			0	2		1		NEG	2			0	1
1	0	2	31-40	0	2	0			0	1	NEG	3		NOT DONE	3			0	2
2	0	2	31-40	0	2	0			0	2		1		NOT DONE	3			0	1
1	0	2	31-40	0	2	0			0	1	NEG	3		NOT DONE	3			0	2
1	0	1	31-40	0	1	1	4	3	1	1	POS RIF SUSC	5	1	NOT DONE	3			0	2
2	0	2	31-40	0	1	0			0	2		1		NOT DONE	3			0	1
2	0	1	31-40	0	1	0			0	2		1		NEG	2			0	1
1	0	1	31-40	0	2	1	1	1	1	3	NEG	3		NEG	2			0	2
2	0	2	31-40	1	2	1	7	5	1	3		1		POS RIF SUSC	7			0	1
1	0	2	31-40	0	3	1	2	1	1	2	POS RIF SUSC	5	1	NOT DONE	3			0	2
1	0	1	31-40	1	1	0			0	2	NEG	3		NEG	2			0	2
1	0	2	31-40	0	2	0			0	2	NEG	3		NOT DONE	3			0	2
1	0	2	31-40	0	3	0			0	1	NEG	3		NOT DONE	3			0	2
1	0	2	31-40	0	1	1	2	1	1	2	POS RIF SUSC	5	1	NOT DONE	3			0	2
1	0	2	31-40	0	3	1	0	3	1	2	POS RIF SUSC	5	1	POS RIF SUSC	7			0	2
2	0	2	31-40	0	1	0			0	2		1		NEG	2			0	1
2	0	1	31-40	1	1	0			0	2		1		NEG	2			0	1
1	0	2	31-40	1	2	1	59	1	0	2		1		NEG	2			0	1
2	0	2	31-40	1	1	1	8	1	1	2	NEG	3		POS RIF SUSC	7			0	2
2	0	2	31-40	0	1	1	0	1	1	3		1		POS RIF SUSC	7			0	1
1	0	1	31-40	1	1	0			0	2	NEG	3		NEG	2			0	2
1	0	2	31-40	0	2	1	4	1	1	2	POS RIF SUSC	5	1	NOT DONE	3			0	2
2	0	2	31-40	0	1	0			0	2		1		NEG	2			0	1
1	1	2	31-40	1	1	0			0	2	NEG	3		NEG	2			0	2
1	0	2	31-40	1	2	1	15	1	1	3		1		POS RIF SUSC	7			0	1
2	0	1	31-40	0	1	0			0	2		1		NOT DONE	3			0	1
2	0	1	31-40	0	1	0			0	2		1		NEG	2			0	1
2	0	2	31-40	0	3	1	11	1	0	2		1		NEG	2			0	1
1	0	2	31-40	0	1	1	45	1	1	2	NEG	3		POS RIF SUSC	7			0	2
2	0	2	31-40	0	2	1	40	1	0	2		1		NOT DONE	3			0	1
1	0	1	31-40	1	1	0			0	2	NEG	3		NEG	2			0	2
1	0	2	31-40	0	2	0			0	1	NEG	3		NOT DONE	3			0	2
1	1	2	31-40	0	1	1	4	2	1	3		1		NOT DONE	3			0	1
2	0	2	31-40	1	2	0			0	2		1		NEG	2			0	1
1	0	1	31-40	0	1	0			0	2		1		NOT DONE	3			0	1
2	0	2	31-40	0	2	0			0	2		1		NOT DONE	3			0	1
1	0	2	31-40	0	1	0			0	1	NEG	3		NOT DONE	3			0	2
1	0	1	31-40	1	1	0			1	2	NEG	3		POS RIF SUSC	7			0	2
1	0	1	31-40	0	1	0			0	2	NEG	3		NEG	2			0	2
1	0	2	31-40	0	1	0			0	1	NEG	3		NOT DONE	3			0	2
2	0	2	31-40	0	2	0			0	2		1		NOT DONE	3			0	1
1	0	1	31-40	0	3	0			0	2	NEG	3		NEG	2			0	2
1	1	2	31-40	0	1	0			0	5		6		NOT DONE	8			1	5
2	0	1	31-40	0	1	0			0	2		1		NOT DONE	3			0	1
1	0	1	31-40	0	1	0			0	1	NEG	3		NOT DONE	3			0	2
1	0	2	31-40	0	2	1	7	1	1	2	POS RIF SUSC	5	1	NOT DONE	3			0	2
2	0	1	31-40	0	2	0			0	2		1		NOT DONE	3			0	1
1	0	1	31-40	1	1	1	2	1	1	2	POS RIF SUSC	5	1	POS RIF SUSC	7			0	2
1	0	1	31-40	0	1	1	4	1	1	2	POS RIF SUSC	5	1	NOT DONE	3			0	2
1	0	1	31-40	1	3	0			0	2	NEG	3		NEG	2			0	2
1	0	1	31-40	0	1	1	0	1	0	2		1		NEG	2			0	1
2	0	2	31-40	1	2	1	-3	1	0	2		1		NEG	2			0	1
2	0	2	31-40	0	2	0			0	2		1		NOT DONE	3			0	1
1	0	1	31-40	0	1	1	0	1	0	2		1		NOT DONE	3			0	1
2	0	1	31-40	0	1	0			0	2		1		NOT DONE	3			0	1
2	0	1	31-40	0	3	0			0	2		1		NOT DONE	3			0	1
1	0	2	31-40	0	1	1	6	1	1	2	POS RIF SUSC	5	1	NOT DONE	3			0	2
1	1	2	31-40	1	1	1	2	2	1	2		1		POS RIF SUSC	7			0	1
1	0	1	31-40	0	1	1	1	1	1	2	POS RIF SUSC	5	1	NOT DONE	3			0	2
1	0	2	31-40	1	1	0			0	2	NEG	3		NEG	2			0	2
2	0	2	31-40	0	3	0			1	3		1		NOT DONE	3			0	1
2	0	2	31-40	0	1	0			0	2		1		NOT DONE	3			0	1
1	0	2	31-40	0	1	1	0	1	1	2	POS RIF SUSC	5	1	NOT DONE	3			0	2
1	0	2	31-40	0	2	1	8	1	0	2	NEG	3		NEG	2			0	2
1	0	2	31-40	0	2	0			1	3	POS RIF SUSC	5	1	NOT DONE	3			0	2
2	0	1	31-40	0	2	0			0	2		1		NOT DONE	3			0	1
2	0	1	31-40	0	1	0			0	2		1		NOT DONE	3			0	1
2	0	1	31-40	0	2	0			0	1	NEG	3		NOT DONE	3			0	2
2	0	1	31-40	0	1	1	2	3	1	2	POS RIF SUSC	5	1	POS RIF SUSC	7			0	2
2	0	2	31-40	0	1	0			0	2		1		NOT DONE	3			0	1
1	0	2	31-40	0	3	0			0	2	NEG	3		NEG	2			0	2
2	0	2	31-40	0	1	0			0	2		1		NOT DONE	3			0	1
2	0	2	31-40	0	2	0			0	2		1		NOT DONE	3			0	1
2	0	1	31-40	1	2	0			0	2		1		CONT	1			0	1
1	0	1	31-40	0	2	0			1	3		1		NOT DONE	3			0	1
1	0	1	31-40	0	1	0			0	2	NEG	3		NEG	2			0	2
1	0	2	31-40	0	1	1	2	1	1	2	POS RIF SUSC	5	1	NOT DONE	3			0	2
2	0	2	31-40	0	2	1	13	5	0	2		1		NOT DONE	3			0	1
1	0	1	31-40	0	1	0			0	1	NEG	3		NOT DONE	3			0	2
1	0	2	31-40	1	1	1	13	1	0	2	NEG	3		NEG	2			0	2
1	0	2	31-40	0	2	0			0	1	NEG	3		NOT DONE	3			0	2
1	0	2	31-40	0	2	0			0	2		1		NOT DONE	3			0	1
1	0	1	31-40	1	1	0			0	2	NEG	3		NEG	2			0	2
2	0	1	31-40	0	3	0			0	2		1		NOT DONE	3			0	1
2	0	1	31-40	1	1	0			0	2		1		NEG	2			0	1
1	0	1	31-40	0	1	0			0	1	NEG	3		NOT DONE	3			0	2
2	0	1	31-40	0	1	0			0	2		1		NEG	2			0	1
2	0	1	31-40	1	1	0			0	2		1		NEG	2			0	1
2	0	2	31-40	0	3	1	3	1	1	3		1		NOT DONE	3			0	1
1	0	1	31-40	0	1	0			0	1	NEG	3		NOT DONE	3			0	2
1	0	1	31-40	1	1	1	11	1	1	2	NEG	3		POS RIF SUSC	7			0	2
1	0	2	31-40	1	1	0			0	2	NEG	3		NEG	2			0	2
1	0	1	31-40	0	1	1	1	1	1	3	POS RIF SUSC	5	1	POS RIF SUSC	7			0	2
1	0	2	31-40	1	1	0			0	2		1		NEG	2			0	1
1	0	1	31-40	1	1	0			0	2	NEG	3		NEG	2			0	2
1	0	1	31-40	0	1	0			1	2	NEG	3		POS RIF SUSC	7			0	2
1	0	2	31-40	1	1	1	2	1	1	3		1		POS RIF SUSC	7			0	1
1	0	2	31-40	1	1	0			0	2	NEG	3		NEG	2			0	2
1	1	2	31-40	1	3	0			0	2	NEG	3		NEG	2			0	2
1	0	2	31-40	0	2	0			0	2	NEG	3		NOT DONE	3			0	2
2	0	1	31-40	0	1	1	51	5	0	2		1		NOT DONE	3			0	1
2	0	1	31-40	1	3	1	26	1	0	2		1		NEG	2			0	1
1	0	1	31-40	1	1	0			0	2	NEG	3		NEG	2			0	2
1	0	2	31-40	1	1	0	188	1	1	2	POS RIF SUSC	5	1	POS RIF SUSC	7			0	2
2	0	2	31-40	0	1	0			0	2		1		NOT DONE	3			0	1
1	0	2	31-40	0	2	1	26	1	0	2		1		NOT DONE	3			0	1
2	0	1	31-40	0	1	1	3	1	0	2		1		NOT DONE	3			0	1
2	0	2	31-40	1	2	0			1	3		1		NEG	2			0	1
1	0	1	31-40	0	1	0			0	2	NEG	3		CONT	1			0	2
1	0	2	31-40	0	1	1	20	4	0	2	NEG	3		NTM	4			0	2
1	0	2	31-40	0	1	1	7	1	1	1	POS RIF SUSC	5	1	NOT DONE	3			0	2
1	0	1	31-40	0	2	0			0	2		1		NOT DONE	3			0	1
2	0	2	31-40	1	1	0			0	2		1		NEG	2			0	1
2	0	2	31-40	0	1	0			0	2		1		NOT DONE	3			0	1
2	0	1	31-40	1	1	0			0	2		1		NEG	2			0	1
1	0	1	31-40	0	1	0	106	1	0	1	NEG	3		NOT DONE	3			0	2
2	0	1	31-40	0	1	0			0	2		1		CONT	1			0	1
2	0	2	31-40	0	3	0			0	2		1		NOT DONE	3			0	1
1	0	1	31-40	0	2	0			0	2	NEG	3		NOT DONE	3			0	2
2	0	2	31-40	1	1	0			0	2		1		NEG	2			0	1
2	0	2	31-40	0	1	1	20	1	1	2		1		POS RIF SUSC	7			0	1
1	0	1	31-40	1	1	0			0	2	NEG	3		NOT DONE	3			0	2
2	0	2	31-40	1	2	0			0	2		1		CONT	1			0	1
1	0	1	31-40	0	2	0			0	2	NEG	3		NOT DONE	3			0	2
1	0	1	31-40	1	1	0			0	2	NEG	3		NEG	2			0	2
2	0	1	31-40	0	1	0			0	2		1		NEG	2			0	1
1	0	1	31-40	0	1	1	2	1	1	2	POS RIF SUSC	5	1	NOT DONE	3			0	2
2	0	2	31-40	1	1	0			0	2		1		NEG	2			0	1
2	0	1	31-40	0	1	0			0	2		1		NOT DONE	3			0	1
2	0	2	31-40	1	1	0			0	2		1		NOT DONE	3			0	1
1	0	1	31-40	0	1	0			0	2	NEG	3		NOT DONE	3			0	2
2	0	1	31-40	0	3	0			0	2		1		NOT DONE	3			0	1
1	0	1	31-40	1	1	0			1	2	POS RIF SUSC	5	1	NEG	2			0	2
1	0	1	31-40	0	1	0			0	1	NEG	3		NOT DONE	3			0	2
1	0	1	31-40	0	2	1	62	1	0	1	NEG	3		NOT DONE	3			0	2
2	0	1	31-40	1	1	0			0	2		1		NEG	2			0	1
1	0	1	31-40	0	1	0			0	2		1		NOT DONE	3			0	1
1	0	2	31-40	0	1	0			0	1	NEG	3		NOT DONE	3			0	2
1	1	1	31-40	1	1	0			0	2	NEG	3		NEG	2			0	2
1	0	2	31-40	1	1	1	6	1	1	2	POS RIF SUSC	5	1	POS NO LPA	5			0	2
2	0	1	31-40	1	2	0			0	2		1		NEG	2			0	1
2	0	2	31-40	1	2	0			0	2		1		NOT DONE	3			0	1
1	0	2	31-40	0	2	0			0	1	NEG	3		NOT DONE	3			0	2
1	0	1	31-40	0	1	0			0	2	NEG	3		NEG	2			0	2
1	0	2	31-40	0	3	1	0	1	1	2	POS RIF SUSC	5	1	NOT DONE	3			0	2
2	0	1	31-40	0	1	1	2	1	1	3		1		POS RIF SUSC	7			0	1
2	0	2	31-40	0	3	0			0	2		1		NOT DONE	3			0	1
2	0	2	31-40	0	1	1	11	1	0	2		1		NOT DONE	3			0	1
1	0	2	31-40	1	1	0			0	2	NEG	3		NEG	2			0	2
2	0	2	31-40	0	2	1	23	3	0	2		1		NOT DONE	3			0	1
1	0	2	31-40	0	3	1	3	1	1	2	POS RIF SUSC	5	1	POS RIF SUSC	7			0	2
1	0	2	31-40	1	2	0			0	2	NEG	3		NTM	4			0	2
1	0	2	31-40	0	3	0			0	1	NEG	3		NOT DONE	3			0	2
1	0	1	31-40	1	3	0	216	1	0	2	NEG	3		NEG	2			0	2
2	0	1	31-40	1	3	0			0	2		1		NEG	2			0	1
1	0	1	31-40	0	1	0			0	2		1		NOT DONE	3			0	1
1	0	2	31-40	0	2	0			0	2	NEG	3		NEG	2			0	2
1	0	2	31-40	0	3	1	1	1	1	3		1		NOT DONE	3			0	1
2	0	1	31-40	0	1	0			0	2		1		NOT DONE	3			0	1
2	0	2	31-40	0	1	0			0	2		1		NEG	2			0	1
2	0	1	31-40	1	2	0			0	2		1		NEG	2			0	1
1	0	1	31-40	0	1	1	0	1	0	1	NEG	3		NOT DONE	3			0	2
1	0	2	31-40	1	1	0			0	2	NEG	3		CONT	1			0	2
2	0	2	31-40	0	1	1	20	1	1	2	POS RIF SUSC	5	1	NOT DONE	3			0	2
2	0	1	31-40	0	1	0			0	2		1		NOT DONE	3			0	1
1	0	2	31-40	1	3	0			0	2	NEG	3		NEG	2			0	2
1	0	1	31-40	0	1	0			0	1	NEG	3		NOT DONE	3			0	2
2	0	2	31-40	1	1	1	10	1	1	3		1		POS RIF SUSC	7			0	1
2	0	1	31-40	0	2	0			0	2		1		NEG	2			0	1
1	0	2	31-40	0	2	1	1	1	1	3	POS RIF SUSC	5	1	NOT DONE	3			0	2
1	0	2	31-40	0	1	0			0	1	NEG	3		NOT DONE	3			0	2
1	0	1	31-40	1	1	0			0	2	NEG	3		NEG	2			0	2
2	0	2	31-40	0	1	0			0	2		1		NEG	2			0	1
2	0	2	31-40	0	3	0			0	2		1		NOT DONE	3			0	1
1	0	1	31-40	0	1	0			0	1	NEG	3		NOT DONE	3			0	2
1	0	1	31-40	0	1	0			0	2	NEG	3		NEG	2			0	2
2	0	2	31-40	0	1	1	0	5	0	2		1		NOT DONE	3			0	1
1	0	2	31-40	0	3	1	9	3	1	3	POS RIF SUSC	5	1	POS RIF SUSC	7			0	2
1	0	2	31-40	0	1	1	5	1	1	3	POS RIF SUSC	5	1	POS RIF SUSC	7			0	2
1	0	2	31-40	1	1	0			0	2	NEG	3		NEG	2			0	2
2	0	1	31-40	1	1	0			0	2		1		NEG	2			0	1
2	0	1	31-40	0	3	0			0	2		1		NOT DONE	3			0	1
1	0	2	31-40	0	2	0			0	1	NEG	3		NOT DONE	3			0	2
2	0	1	31-40	0	1	0			0	2		1		NOT DONE	3			0	1
1	0	2	31-40	0	1	0			0	1	NEG	3		NOT DONE	3			0	2
1	0	2	31-40	0	2	0			0	1	NEG	3		NOT DONE	3			0	2
1	0	1	31-40	0	1	0			0	1	NEG	3		NOT DONE	3			0	2
1	0	2	31-40	0	1	0			0	1	NEG	3		NOT DONE	3			0	2
2	0	2	31-40	1	1	0			0	2		1		NEG	2			0	1
2	0	1	31-40	0	1	0			0	2		1		NOT DONE	3			0	1
2	0	1	31-40	0	3	0			0	2		1		NOT DONE	3			0	1
1	0	2	31-40	0	1	1	1	1	1	2	POS RIF SUSC	5	1	NOT DONE	3			0	2
2	0	1	31-40	1	1	1	27	2	0	2		1		NEG	2			0	1
2	0	1	31-40	0	1	0			0	2		1		NEG	2			0	1
2	0	1	31-40	0	1	0			0	2		1		NOT DONE	3			0	1
1	0	2	31-40	1	1	0			0	2	NEG	3		NEG	2			0	2
1	0	1	31-40	0	1	0			0	1	NEG	3		NOT DONE	3			0	2
1	0	1	31-40	0	2	0			0	1	NEG	3		NOT DONE	3			0	2
2	0	1	31-40	0	1	1	20	1	0	2		1		NOT DONE	3			0	1
1	0	2	31-40	0	2	0			0	1	NEG	3		NOT DONE	3			0	2
1	0	2	31-40	1	1	1	2	1	1	2	POS RIF SUSC	5	1	POS RIF SUSC	7			0	2
1	0	1	31-40	1	2	0			0	2	NEG	3		NEG	2			0	2
2	0	1	31-40	1	1	1	26	1	0	2		1		NEG	2			0	1
1	0	2	31-40	0	1	0			0	1	NEG	3		NOT DONE	3			0	2
1	0	2	31-40	1	3	0			0	2	NEG	3		NEG	2			0	2
2	0	2	31-40	0	1	1	16	1	0	2		1		NOT DONE	3			0	1
1	1	2	31-40	1	1	0			0	2	NEG	3		NEG	2			0	2
2	0	2	31-40	1	3	1	4	6	1	2	POS RIF SUSC	5	1	POS RIF RES	6	R on LPA, Xp pos, R susc	Yes	0	2
2	0	2	31-40	0	2	0			0	2		1		NOT DONE	3			0	1
1	0	2	31-40	0	1	0			0	2	NEG	3		NEG	2			0	2
2	0	2	31-40	0	3	0			0	2		1		NOT DONE	3			0	1
2	0	1	31-40	0	1	0			0	2		1		NEG	2			0	1
2	0	2	31-40	0	2	0			0	2		1		NOT DONE	3			0	1
1	0	1	31-40	0	1	0			0	1	NEG	3		NOT DONE	3			0	2
1	0	1	31-40	0	1	0			0	2		1		NOT DONE	3			0	1
1	0	2	31-40	0	3	0			0	1	NEG	3		NOT DONE	3			0	2
2	0	2	31-40	0	1	0			0	2		1		NOT DONE	3			0	1
2	0	2	31-40	0	2	0			0	2		1		NOT DONE	3			0	1
1	0	2	31-40	1	2	0			0	2	NEG	3		NEG	2			0	2
2	0	1	31-40	1	1	0			0	2		1		NEG	2			0	1
2	0	2	31-40	1	1	1	7	3	1	2		1		POS RIF RES	6	R on LPA (no Xp)	Yes	0	1
2	0	1	31-40	0	1	0			0	2		1		NOT DONE	3			0	1
2	0	1	31-40	1	1	0			0	2		1		NEG	2			0	1
2	0	1	31-40	1	1	0			0	2		1		NOT DONE	3			0	1
2	0	2	31-40	1	2	1	69	3	1	2		1		POS RIF SUSC	7			0	1
1	0	1	31-40	1	3	0			0	2	NEG	3		NEG	2			0	2
1	0	2	31-40	1	1	0			0	2		1		NOT DONE	3			0	1
1	0	1	31-40	1	1	0			0	2		1		NEG	2			0	1
2	0	1	31-40	1	1	0			0	2		1		NEG	2			0	1
2	0	2	31-40	0	3	0			0	2		1		NOT DONE	3			0	1
1	0	2	31-40	0	1	1	10	1	0	1	NEG	3		NOT DONE	3			0	2
2	0	1	31-40	1	2	0			0	2		1		NEG	2			0	1
1	0	1	31-40	1	1	1	0	1	1	3	NEG	3		NEG	2			0	2
1	0	2	31-40	0	1	1	29	3	0	1	NEG	3		NOT DONE	3			0	2
1	0	1	31-40	0	1	1	7	1	1	3	POS RIF SUSC	5	1	POS RIF SUSC	7			0	2
1	0	1	31-40	0	1	0			0	1	NEG	3		NOT DONE	3			0	2
2	0	1	31-40	0	1	1	0	1	1	2		1		POS RIF SUSC	7			0	1
1	0	2	31-40	1	1	1	6	6	1	2	POS RIF RES	4	1	POS RIF RES	6	R on LPA and Xpert	Yes	0	2
1	0	1	31-40	1	1	0			0	2	NEG	3		NEG	2			0	2
2	0	2	31-40	0	3	0			0	2		1		NOT DONE	3			0	1
2	0	1	31-40	1	1	0			0	2		1		NEG	2			0	1
2	0	1	31-40	1	3	0			0	2		1		NEG	2			0	1
2	0	1	31-40	1	1	1	1	1	1	2		1		POS RIF SUSC	7			0	1
1	0	1	31-40	0	1	0			0	2	NEG	3		NEG	2			0	2
1	0	1	31-40	0	1	1	16	1	0	1	NEG	3		NOT DONE	3			0	2
2	1	1	31-40	0	1	0			0	2		1		NOT DONE	3			0	1
2	0	2	31-40	1	1	0			0	2		1		NEG	2			0	1
1	0	1	31-40	1	1	0			0	1	NEG	3		NOT DONE	3			0	2
1	0	1	31-40	1	1	0			0	2	NEG	3		NEG	2			0	2
2	0	1	31-40	1	1	0			0	2		1		NEG	2			0	1
2	1	2	31-40	1	1	0			0	2		1		NOT DONE	3			0	1
1	0	2	31-40	0	1	0			1	3		1		POS RIF SUSC	7			0	1
2	0	1	31-40	0	2	0			0	2		1		NOT DONE	3			0	1
1	0	2	31-40	0	3	0			0	1	NEG	3		NOT DONE	3			0	2
2	0	2	31-40	0	1	1	22	1	0	2		1		NEG	2			0	1
1	0	1	31-40	0	1	0			0	1	NEG	3		NOT DONE	3			0	2
1	0	1	31-40	0	1	0			0	2	NEG	3		NEG	2			0	2
2	0	2	31-40	0	1	0			0	2		1		NOT DONE	3			0	1
1	0	1	31-40	1	1	0			0	2	NEG	3		NEG	2			0	2
1	0	1	31-40	1	1	0			0	2	NEG	3		NEG	2			0	2
1	0	1	31-40	0	2	1	4	1	1	3		1		NOT DONE	3			0	1
1	0	2	31-40	1	3	0			0	2	NEG	3		NEG	2			0	2
1	0	1	31-40	0	3	0			0	1	NEG	3		NOT DONE	3			0	2
2	0	1	31-40	0	1	0			0	2		1		NOT DONE	3			0	1
1	1	2	31-40	1	1	1	0	2	1	2	POS RIF SUSC	5	1	POS RIF SUSC	7			0	2
2	0	1	31-40	1	1	0			1	2		1		POS RIF SUSC	7			0	1
1	0	1	31-40	0	1	0			0	1	NEG	3		NOT DONE	3			0	2
2	0	2	31-40	1	1	0			0	2		1		NEG	2			0	1
1	0	2	31-40	1	2	0			0	2	NEG	3		NEG	2			0	2
1	0	2	31-40	0	3	0			0	1	NEG	3		NOT DONE	3			0	2
2	0	2	31-40	0	1	0			0	2		1		NOT DONE	3			0	1
2	0	2	31-40	0	1	0			0	2		1		NEG	2			0	1
1	0	1	31-40	1	1	1	2	1	1	1	POS RIF SUSC	5	1	NOT DONE	3			0	2
2	1	2	31-40	0	1	0			0	2		1		NEG	2			0	1
1	0	2	31-40	1	1	1	7	1	0	2		1		NEG	2			0	1
1	0	2	31-40	0	2	0			0	2		1		NOT DONE	3			0	1
2	0	2	31-40	0	1	0			0	2		1		NOT DONE	3			0	1
1	0	1	31-40	1	1	0			0	2	NEG	3		NOT DONE	3			0	2
2	0	2	31-40	0	1	0			0	2		1		NOT DONE	3			0	1
2	0	2	31-40	0	2	0	137	1	0	2		1		NOT DONE	3			0	1
1	0	2	31-40	0	1	1	56	1	1	2	POS RIF SUSC	5	1	NOT DONE	3			0	2
2	1	2	31-40	0	1	0			0	2		1		NOT DONE	3			0	1
1	0	1	31-40	1	1	0			0	2	NEG	3		NEG	2			0	2
2	0	2	31-40	0	1	0			0	2		1		NOT DONE	3			0	1
1	0	1	31-40	1	1	1	0	6	1	2	POS RIF RES	4	1	POS RIF RES	6	R on LPA and Xpert	Yes	0	2
2	1	2	31-40	1	1	0			1	3		1		POS RIF RES	6	R on LPA (no Xp)	Yes	0	1
2	0	2	31-40	0	3	0			0	2		1		NOT DONE	3			0	1
1	0	2	31-40	0	3	1	1	3	1	2	POS RIF SUSC	5	1	NOT DONE	3			0	2
1	0	2	31-40	0	1	1	57	1	0	2	NEG	3		NOT DONE	3			0	2
2	0	1	31-40	0	3	1	2	1	1	3		1		NOT DONE	3			0	1
2	0	2	31-40	0	1	1	7	1	1	3		1		NOT DONE	3			0	1
1	0	1	31-40	0	2	0			0	2	NEG	3		NOT DONE	3			0	2
2	0	2	31-40	0	1	0			0	2		1		NEG	2			0	1
2	1	1	31-40	1	1	1	0	2	0	2		1		NEG	2			0	1
2	0	2	31-40	0	1	0			0	2		1		NOT DONE	3			0	1
2	0	2	31-40	1	3	0			0	2		1		CONT	1			0	1
2	0	2	31-40	0	1	1	15	1	0	2		1		NOT DONE	3			0	1
2	0	1	31-40	0	3	0			0	1	NEG	3		NOT DONE	3			0	2
1	0	2	31-40	1	1	0			0	1	NEG	3		NOT DONE	3			0	2
1	0	2	31-40	0	1	1	2	1	1	2	POS RIF SUSC	5	1	NOT DONE	3			0	2
1	0	2	31-40	0	1	0			0	1	NEG	3		NOT DONE	3			0	2
2	0	2	31-40	0	2	1	2	1	1	3		1		NOT DONE	3			0	1
2	0	1	31-40	0	1	0			0	2		1		NEG	2			0	1
2	0	2	31-40	0	2	0			0	2		1		NOT DONE	3			0	1
2	0	1	31-40	0	1	1	3	5	1	2	POS RIF RES	4	1	NOT DONE	3	R on Xpert, no LPA		0	2
2	0	2	31-40	1	1	1	34	1	1	2		1		POS RIF SUSC	7			0	1
1	0	1	31-40	0	1	0			0	2	NEG	3		NEG	2			0	2
1	0	2	31-40	0	2	0			0	1	NEG	3		NOT DONE	3			0	2
2	0	2	31-40	1	1	0			0	2		1		NEG	2			0	1
1	0	2	31-40	1	1	0			0	2	NEG	3		NEG	2			0	2
2	0	1	31-40	0	1	0			0	2		1		NOT DONE	3			0	1
2	0	2	31-40	1	2	0			0	2		1		NEG	2			0	1
1	0	2	31-40	1	3	1	2	1	1	3	POS RIF SUSC	5	1	POS RIF SUSC	7			0	2
1	0	2	31-40	1	2	1	25	3	1	2		1		POS RIF SUSC	7			0	1
1	0	2	31-40	1	2	0			0	1	NEG	3		NOT DONE	3			0	2
1	0	2	31-40	1	2	0			0	1	NEG	3		NOT DONE	3			0	2
1	0	1	31-40	0	1	1	62	1	1	2	POS RIF SUSC	5	1	NEG	2			0	2
1	0	1	31-40	1	3	0			0	2	NEG	3		NEG	2			0	2
2	0	2	31-40	0	1	1	9	5	0	2		1		NOT DONE	3			0	1
2	0	2	31-40	1	3	0			0	2		1		CONT	1			0	1
1	0	2	31-40	1	1	0			0	2	NEG	3		NEG	2			0	2
1	0	1	31-40	0	1	0			0	1	NEG	3		NOT DONE	3			0	2
1	0	2	31-40	0	1	0			0	2		1		NOT DONE	3			0	1
2	0	2	31-40	0	1	0			0	2	NEG	3		CONT	1			0	2
1	0	2	31-40	0	3	1	2	3	1	2	POS RIF SUSC	5	1	NOT DONE	3			0	2
1	0	2	31-40	1	1	0			0	2	NEG	3		NEG	2			0	2
2	0	2	31-40	1	1	1	59	1	1	2		1		POS RIF SUSC	7			0	1
2	0	2	31-40	1	1	0			0	2		1		NEG	2			0	1
1	0	1	31-40	0	1	0			0	2	NEG	3		NEG	2			0	2
1	0	1	31-40	1	1	0			0	2	NEG	3		CONT	1			0	2
2	0	2	31-40	1	3	1	6	1	1	3		1		NEG	2			0	1
1	0	1	31-40	0	2	0			0	1	NEG	3		NOT DONE	3			0	2
1	0	2	31-40	0	1	0			0	2	NEG	3		NEG	2			0	2
1	0	2	31-40	0	1	1	5	3	1	2	POS RIF SUSC	5	1	POS RIF SUSC	7			0	2
1	0	2	31-40	1	2	0			0	2	NEG	3		NEG	2			0	2
2	0	1	31-40	0	1	0			0	2		1		NOT DONE	3			0	1
1	0	1	31-40	1	1	0			0	2	NEG	3		NEG	2			0	2
2	0	2	31-40	0	1	1	83	5	0	2		1		NOT DONE	3			0	1
1	0	1	31-40	0	1	0			0	2	NEG	3		NEG	2			0	2
2	0	1	31-40	0	1	0	186	5	0	2		1		NOT DONE	3			0	1
1	0	2	31-40	1	1	0			0	2	NEG	3		NEG	2			0	2
1	0	1	31-40	0	1	1	7	1	1	3	POS RIF SUSC	5	1	NOT DONE	3			0	2
1	0	2	31-40	0	2	1	3	1	1	2	POS RIF SUSC	5	1	NOT DONE	3			0	2
1	0	1	31-40	0	1	0			0	2	NEG	3		NEG	2			0	2
2	0	1	31-40	1	1	0			0	2		1		NOT DONE	3			0	1
2	0	2	31-40	0	3	1	27	1	0	2		1		NOT DONE	3			0	1
1	0	2	31-40	1	1	1	4	1	1	3		1		POS RIF SUSC	7			0	1
1	0	2	31-40	1	1	0			0	2	NEG	3		NEG	2			0	2
2	0	2	31-40	1	1	0			0	2		1		CONT	1			0	1
2	0	2	31-40	1	2	1	6	1	1	3		1		POS RIF SUSC	7			0	1
1	0	2	31-40	0	1	0			0	2	NEG	3		NEG	2			0	2
2	0	1	31-40	0	3	1	69	1	0	1	NEG	3		NOT DONE	3			0	2
1	0	1	31-40	0	1	1	3	1	1	2	POS RIF SUSC	5	1	POS RIF SUSC	7			0	2
1	0	1	31-40	0	1	0			0	1	NEG	3		NOT DONE	3			0	2
2	0	2	31-40	0	1	0			0	2		1		CONT	1			0	1
1	0	1	31-40	0	1	0			0	2	NEG	3		NEG	2			0	2
2	0	2	31-40	1	2	1	20	5	1	3		1		POS RIF SUSC	7			0	1
2	0	2	31-40	0	1	0			0	2		1		NEG	2			0	1
1	0	1	31-40	0	2	0			0	2	NEG	3		NOT DONE	3			0	2
2	0	1	31-40	1	3	0			0	2		1		NEG	2			0	1
1	0	2	31-40	0	1	0			0	2		1		NOT DONE	3			0	1
1	0	1	31-40	1	1	0			0	2		1		NEG	2			0	1
1	0	1	31-40	1	2	0			0	2	NEG	3		NEG	2			0	2
2	0	2	31-40	0	2	0			0	2		1		NOT DONE	3			0	1
1	0	1	31-40	0	1	1	3	1	1	2	POS RIF SUSC	5	1	NOT DONE	3			0	2
2	0	2	31-40	0	1	1	3	5	1	3		1		NOT DONE	3			0	1
1	0	2	31-40	0	2	0			0	1	NEG	3		NOT DONE	3			0	2
1	0	2	31-40	1	1	0			0	2		1		NEG	2			0	1
1	0	2	31-40	1	1	0			0	2		1		NEG	2			0	1
2	0	2	31-40	1	1	1	2	1	1	3		1		POS RIF SUSC	7			0	1
2	0	2	31-40	0	1	0			0	2		1		NOT DONE	3			0	1
2	0	2	31-40	0	2	1	0	1	0	2		1		NOT DONE	3			0	1
2	0	2	31-40	0	3	1	14	1	0	2		1		NOT DONE	3			0	1
2	0	2	31-40	0	1	1	5	1	0	2		1		NOT DONE	3			0	1
1	0	2	31-40	1	1	0			0	2	NEG	3		NEG	2			0	2
1	0	2	31-40	1	1	1	4	1	1	2	POS RIF SUSC	5	1	POS RIF SUSC	7			0	2
1	0	2	31-40	0	2	1	2	1	1	3	POS RIF SUSC	5	1	NOT DONE	3			0	2
2	0	2	31-40	0	1	0			0	2		1		NOT DONE	3			0	1
2	0	1	31-40	0	1	0			0	2		1		NOT DONE	3			0	1
2	0	2	31-40	0	2	0			0	2		1		NOT DONE	3			0	1
1	1	2	31-40	1	1	0			1	2	POS RIF SUSC	5	1	CONT	1			0	2
1	0	1	31-40	0	1	1	4	1	0	1	NEG	3		NOT DONE	3			0	2
1	0	1	31-40	0	1	1	0	1	1	2	NEG	3		POS RIF SUSC	7			0	2
2	0	1	31-40	0	1	1	5	1	1	3		1		NOT DONE	3			0	1
1	0	2	31-40	0	1	0			0	1	NEG	3		NOT DONE	3			0	2
2	0	2	31-40	1	1	0			0	2		1		NEG	2			0	1
1	0	2	31-40	0	3	0			0	2	NEG	3		NEG	2			0	2
1	0	2	31-40	0	1	0			1	2	NEG	3		POS RIF SUSC	7			0	2
2	0	2	31-40	1	1	0			0	2		1		NEG	2			0	1
2	0	2	31-40	0	1	1	2	1	1	3		1		NOT DONE	3			0	1
1	0	1	31-40	1	1	0			0	2	NEG	3		NEG	2			0	2
1	0	1	31-40	0	3	0			0	1	NEG	3		NOT DONE	3			0	2
1	0	2	31-40	0	3	0			0	1	NEG	3		NOT DONE	3			0	2
1	0	2	31-40	0	3	0			0	2		1		NOT DONE	3			0	1
1	0	2	31-40	1	1	0	147	1	0	2	NEG	3		NEG	2			0	2
2	0	1	31-40	0	1	0			0	5		6		NOT DONE	8			1	5
1	0	2	31-40	0	2	0			0	2	NEG	3		NEG	2			0	2
1	0	1	31-40	0	1	1	2	1	1	2	POS RIF SUSC	5	1	NOT DONE	3			0	2
1	0	2	31-40	1	1	0			0	2	NEG	3		NEG	2			0	2
1	0	1	31-40	1	1	0			0	2	INDETERM	2		NEG	2			0	2
1	0	2	31-40	1	1	1	67	1	1	2		1		POS RIF SUSC	7			0	1
1	0	2	31-40	0	1	1	14	1	1	2	POS RIF SUSC	5	1	NOT DONE	3			0	2
1	0	1	31-40	0	2	1	28	1	0	1	NEG	3		NOT DONE	3			0	2
1	0	1	31-40	0	3	0			0	5		6		NOT DONE	8			1	5
1	0	1	31-40	0	2	0			0	1	NEG	3		NOT DONE	3			0	2
1	0	1	31-40	0	3	0			0	1	NEG	3		NOT DONE	3			0	2
2	0	2	31-40	0	1	0			0	2		1		NOT DONE	3			0	1
1	0	2	31-40	0	3	0			0	2	NEG	3		NOT DONE	3			0	2
1	0	2	31-40	1	1	1	0	1	1	2	POS RIF SUSC	5	1	POS RIF SUSC	7			0	2
1	0	1	31-40	0	1	0			0	2		1		NEG	2			0	1
2	0	2	31-40	1	2	1	10	1	1	3		1		POS RIF SUSC	7			0	1
2	0	2	31-40	0	1	0			0	2		1		NEG	2			0	1
1	0	1	31-40	0	1	1	2	1	1	2	POS RIF SUSC	5	1	POS RIF SUSC	7			0	2
1	0	2	31-40	0	2	0			0	2	NEG	3		NOT DONE	3			0	2
1	0	2	31-40	1	2	0			0	2	NEG	3		NEG	2			0	2
1	0	2	31-40	1	1	1	6	1	0	2	NEG	3		NEG	2			0	2
2	0	2	31-40	0	2	0			0	2		1		NOT DONE	3			0	1
1	0	2	31-40	0	1	1	26	1	1	3		1		NOT DONE	8			0	1
2	0	2	31-40	1	1	1	4	1	1	2	POS RIF SUSC	5	1	NEG	2			0	2
1	0	2	31-40	0	2	0			0	2		1		NOT DONE	3			0	1
1	0	2	31-40	1	1	0			0	2	NEG	3		NEG	2			0	2
1	0	1	31-40	0	2	0			0	1	NEG	3		NOT DONE	3			0	2
2	0	2	31-40	0	2	0			0	2		1		NOT DONE	3			0	1
2	0	2	31-40	1	1	0			0	2		1		NEG	2			0	1
2	0	2	31-40	0	3	1	0	3	1	2		1		POS RIF SUSC	7			0	1
2	0	2	31-40	0	1	0			0	2		1		NOT DONE	3			0	1
2	0	2	31-40	0	1	0			1	2	POS RIF SUSC	5	1	NOT DONE	3			0	2
1	0	1	31-40	0	3	0			0	2		1		NOT DONE	3			0	1
1	0	1	31-40	0	2	0			0	1	NEG	3		NOT DONE	3			0	2
1	0	2	31-40	1	1	1	2	1	1	2	POS RIF SUSC	5	1	POS RIF SUSC	7			0	2
2	0	1	31-40	1	2	0			0	2		1		NEG	2			0	1
1	1	2	31-40	0	1	1	1	2	1	2	POS RIF SUSC	5	1	POS RIF SUSC	7			0	2
1	0	2	31-40	1	1	0			0	2	NEG	3		NEG	2			0	2
1	0	2	31-40	0	1	0			0	1	NEG	3		NOT DONE	3			0	2
2	0	2	31-40	1	1	0			0	2		1		NEG	2			0	1
2	0	2	31-40	1	1	0			0	2		1		NEG	2			0	1
1	0	2	31-40	1	1	0			0	2	NEG	3		NEG	2			0	2
2	0	1	31-40	1	1	0	113	5	0	2		1		NEG	2			0	1
1	0	2	31-40	1	3	0			0	2	NEG	3		NEG	2			0	2
1	0	2	31-40	1	1	0			0	2	NEG	3		NEG	2			0	2
1	0	1	31-40	0	3	0			0	1	NEG	3		NOT DONE	3			0	2
2	0	1	31-40	0	2	0			1	2		1		POS RIF SUSC	7			0	1
1	0	2	31-40	0	1	0			0	1	NEG	3		NOT DONE	3			0	2
2	0	2	31-40	0	1	0			0	2		1		CONT	1			0	1
2	0	2	31-40	0	3	0			0	2		1		NOT DONE	3			0	1
2	0	2	31-40	0	1	0			0	2		1		NEG	2			0	1
2	0	2	31-40	1	1	0			0	5		6		NOT DONE	8			1	5
2	0	1	31-40	0	1	0			1	2		1		POS RIF SUSC	7			0	1
1	0	2	31-40	1	2	0			0	2	NEG	3		NEG	2			0	2
2	0	2	31-40	0	2	1	13	1	0	2		1		NOT DONE	3			0	1
1	0	2	31-40	0	1	1	40	1	0	1	NEG	3		NOT DONE	3			0	2
2	0	1	31-40	0	2	0			0	2		1		NOT DONE	3			0	1
2	0	2	31-40	0	1	1	22	1	1	2		1		POS RIF SUSC	7			0	1
2	0	2	31-40	0	3	1	21	1	0	2		1		NOT DONE	3			0	1
2	0	2	31-40	0	1	0			0	2		1		NOT DONE	3			0	1
2	0	1	31-40	1	1	1	77	5	0	2		1		NEG	2			0	1
2	0	1	31-40	1	2	0			0	2		1		NEG	2			0	1
2	0	1	31-40	1	1	0			0	2		1		NEG	2			0	1
1	0	2	31-40	1	3	0			0	2	NEG	3		NEG	2			0	2
1	1	2	31-40	0	1	0			0	2		1		NOT DONE	3			0	1
2	0	1	31-40	0	1	0			0	2		1		NOT DONE	3			0	1
1	0	2	31-40	1	3	0			0	2	NEG	3		NEG	2			0	2
1	0	2	31-40	1	1	0			0	2	NEG	3		NEG	2			0	2
2	0	1	31-40	0	2	0			0	2		1		NOT DONE	3			0	1
2	0	1	41-50	0	2	0			0	2		1		NEG	2			0	1
2	0	1	41-50	0	1	0			0	2		1		NOT DONE	3			0	1
2	0	2	41-50	1	1	0			0	2		1		NEG	2			0	1
2	0	1	41-50	0	2	0			0	2		1		NOT DONE	3			0	1
1	0	2	41-50	0	2	0			0	1	NEG	3		NOT DONE	3			0	2
1	0	2	41-50	0	3	1	2	1	1	3	POS RIF SUSC	5	1	NOT DONE	3			0	2
1	0	2	41-50	0	2	1	4	1	1	2	POS RIF SUSC	5	1	NOT DONE	3			0	2
2	0	1	41-50	1	2	0			0	2		1		NEG	2			0	1
2	0	2	41-50	0	1	1	0	1	1	3		1		NOT DONE	3			0	1
2	0	1	41-50	0	2	0			0	2		1		NOT DONE	3			0	1
2	0	2	41-50	0	2	0			0	2		1		NOT DONE	3			0	1
1	1	2	41-50	1	1	1	2	2	1	2	POS RIF SUSC	5	1	POS RIF SUSC	7			0	2
1	0	2	41-50	1	1	0			0	2		1		NEG	2			0	1
2	0	1	41-50	0	1	0			0	2		1		NOT DONE	3			0	1
2	0	2	41-50	0	1	1	8	1	0	2		1		NEG	2			0	1
2	0	2	41-50	0	2	0			0	2		1		NOT DONE	3			0	1
1	0	2	41-50	1	1	0			0	2	NEG	3		CONT	1			0	2
2	0	1	41-50	0	1	0			0	2		1		NOT DONE	3			0	1
1	0	2	41-50	1	1	1	4	1	1	2	POS RIF SUSC	5	1	POS RIF SUSC	7			0	2
1	0	2	41-50	0	3	1	60	1	0	1	NEG	3		NOT DONE	3			0	2
2	0	1	41-50	0	1	0			0	2		1		NOT DONE	3			0	1
1	0	2	41-50	0	1	1	2	1	1	2	POS RIF RES	4	1	POS RIF SUSC	7	R on Xpert, LPA R susc		0	2
2	0	1	41-50	0	3	0			0	2		1		NOT DONE	3			0	1
1	0	1	41-50	0	1	0			0	2	NEG	3		NTM	4			0	2
1	0	2	41-50	1	2	0			1	2		1		POS RIF SUSC	7			0	1
2	1	1	41-50	1	1	0			1	2		1		POS RIF SUSC	7			0	1
1	0	1	41-50	1	1	0			0	2	NEG	3		NEG	2			0	2
2	0	1	41-50	0	2	1	0	3	0	2		1		NOT DONE	3			0	1
1	0	2	41-50	0	1	1	3	1	1	2	POS RIF SUSC	5	1	NOT DONE	3			0	2
2	0	1	41-50	0	2	0			0	2		1		NOT DONE	3			0	1
2	0	1	41-50	1	3	0			0	2		1		NEG	2			0	1
1	0	2	41-50	0	1	0			0	1	NEG	3		NOT DONE	3			0	2
1	0	1	41-50	1	1	0			0	2	NEG	3		NEG	2			0	2
2	0	2	41-50	1	1	0			0	2		1		NEG	2			0	1
1	0	2	41-50	1	1	0			0	2	NEG	3		NEG	2			0	2
1	0	2	41-50	0	2	1	2	1	1	2	POS RIF SUSC	5	1	CONT	1			0	2
2	0	2	41-50	1	1	1	10	1	1	3		1		POS RIF SUSC	7			0	1
1	0	1	41-50	1	1	0			0	2	NEG	3		NEG	2			0	2
1	0	2	41-50	0	1	0			0	2		1		NEG	2			0	1
2	0	1	41-50	1	1	0			0	2		1		NEG	2			0	1
2	0	2	41-50	0	2	0			0	2		1		NEG	2			0	1
1	0	2	41-50	1	1	1	3	5	1	1	POS RIF SUSC	5	1	NOT DONE	3			0	2
1	0	2	41-50	1	3	0			0	2	NEG	3		NEG	2			0	2
2	0	2	41-50	0	3	0			0	2		1		NOT DONE	3			0	1
1	0	2	41-50	0	2	1	6	1	1	2	POS RIF SUSC	5	1	NOT DONE	3			0	2
2	0	2	41-50	1	1	1	32	1	1	3		1		POS RIF SUSC	7			0	1
2	0	1	41-50	0	3	0			0	2		1		NOT DONE	3			0	1
1	0	1	41-50	1	1	0			0	2	NEG	3		NEG	2			0	2
1	0	2	41-50	0	2	1	7	1	0	1	NEG	3		NOT DONE	3			0	2
2	0	2	41-50	0	1	0			0	2		1		NEG	2			0	1
1	0	1	41-50	0	2	0			0	2		1		NOT DONE	3			0	1
1	0	2	41-50	0	2	0			0	2	NEG	3		NOT DONE	3			0	2
2	0	2	41-50	0	1	0			0	2		1		NEG	2			0	1
1	0	1	41-50	0	1	0			0	1	NEG	3		NOT DONE	3			0	2
2	0	2	41-50	1	1	1	5	3	1	2		1		POS RIF SUSC	7			0	1
1	0	2	41-50	1	2	0			0	2	NEG	3		NEG	2			0	2
2	0	1	41-50	0	1	0			0	2		1		NOT DONE	3			0	1
1	0	1	41-50	1	1	0			0	2		1		NEG	2			0	1
1	0	2	41-50	1	1	1	-4	1	0	2		1		NEG	2			0	1
2	0	2	41-50	1	1	0			0	2		1		NEG	2			0	1
1	0	1	41-50	1	2	0			0	2	NEG	3		NEG	2			0	2
1	0	1	41-50	0	2	0			0	2	NEG	3		NOT DONE	3			0	2
2	0	2	41-50	1	2	1	0	1	1	3		1		POS RIF SUSC	7			0	1
2	0	1	41-50	0	1	1	1	1	1	2		1		POS RIF SUSC	7			0	1
1	0	2	41-50	1	1	1	2	6	1	3	POS RIF SUSC	5	1	POS RIF RES	6	R on LPA, Xp pos, R susc	Yes	0	2
1	0	1	41-50	1	1	0			0	2	NEG	3		NEG	2			0	2
1	0	2	41-50	0	1	0			0	1	NEG	3		NOT DONE	3			0	2
1	0	2	41-50	1	2	0			1	3		1		NEG	2			0	1
1	0	1	41-50	0	2	0			0	2	NEG	3		NOT DONE	3			0	2
1	0	2	41-50	0	2	0			0	1	NEG	3		NOT DONE	3			0	2
1	0	2	41-50	1	1	0			0	2		1		NEG	2			0	1
2	0	1	41-50	0	2	0			0	2		1		NOT DONE	3			0	1
2	0	1	41-50	1	1	0			0	2		1		NEG	2			0	1
1	0	2	41-50	1	2	0			0	2	NEG	3		NEG	2			0	2
1	0	1	41-50	0	1	1	4	5	1	2	POS RIF SUSC	5	1	NOT DONE	3			0	2
1	0	2	41-50	1	1	1	35	1	1	3	POS RIF RES	4	1	POS RIF SUSC	7	R on Xpert, LPA R susc		0	2
2	0	2	41-50	1	1	0			0	2		1		NEG	2			0	1
1	0	1	41-50	0	2	0			0	2	NEG	3		NOT DONE	3			0	2
2	0	1	41-50	1	2	0			0	2		1		NEG	2			0	1
2	0	1	41-50	1	1	1	8	3	1	3		1		NOT DONE	3			0	1
2	0	1	41-50	0	2	0			0	2		1		NOT DONE	3			0	1
1	0	1	41-50	1	1	0			0	2		1		NEG	2			0	1
1	0	2	41-50	0	1	1	6	1	1	2	NEG	3		POS RIF SUSC	7			0	2
1	0	2	41-50	1	3	1	42	1	1	2		1		POS RIF SUSC	7			0	1
1	0	2	41-50	0	1	0	99	1	0	2	NEG	3		NTM	4			0	2
1	0	2	41-50	1	2	0			0	2	NEG	3		NEG	2			0	2
2	0	1	41-50	0	2	0			0	2		1		NOT DONE	3			0	1
2	0	2	41-50	0	1	0			0	2		1		NOT DONE	3			0	1
1	0	2	41-50	1	1	0			0	2		1		NEG	2			0	1
2	0	2	41-50	1	1	0			0	2		1		NEG	2			0	1
1	0	2	41-50	1	1	1	2	1	1	2	POS RIF SUSC	5	1	POS RIF SUSC	7			0	2
2	0	2	41-50	0	3	0			0	2		1		NOT DONE	3			0	1
1	0	1	41-50	0	1	0			0	2	NEG	3		NEG	2			0	2
2	0	2	41-50	0	2	0			0	1	NEG	3		NOT DONE	3			0	2
2	0	2	41-50	1	2	0			0	2		1		NEG	2			0	1
2	0	2	41-50	0	3	0			0	2		1		NOT DONE	3			0	1
2	0	2	41-50	1	3	0			0	2	NEG	3		NEG	2			0	2
1	0	2	41-50	1	1	1	3	1	1	2	POS RIF SUSC	5	1	NEG	2			0	2
2	1	2	41-50	0	2	1	11	2	1	3		1		POS RIF SUSC	7			0	1
1	0	2	41-50	1	2	1	2	1	1	2	POS RIF SUSC	5	1	POS RIF SUSC	7			0	2
1	0	2	41-50	0	2	0			0	1	NEG	3		NOT DONE	3			0	2
1	0	1	41-50	1	1	0			0	2		1		NEG	2			0	1
2	0	2	41-50	1	1	0			0	2		1		NEG	2			0	1
2	0	2	41-50	1	1	0			0	2		1		NEG	2			0	1
2	0	2	41-50	1	2	0			0	2		1		NEG	2			0	1
2	0	1	41-50	0	1	1	31	1	0	2		1		NOT DONE	3			0	1
2	0	2	41-50	1	1	0	345	1	1	2		1		POS RIF SUSC	7			0	1
2	0	1	41-50	0	1	1	5	1	0	2		1		NOT DONE	3			0	1
2	0	2	41-50	0	3	0			0	2		1		NOT DONE	3			0	1
1	0	2	41-50	0	3	0			0	1	NEG	3		NOT DONE	3			0	2
1	0	2	41-50	1	2	0			0	2	NEG	3		NEG	2			0	2
1	0	1	41-50	1	1	0			0	1	NEG	3		NOT DONE	3			0	2
2	0	1	41-50	0	3	0			0	2		1		NOT DONE	3			0	1
1	0	2	41-50	1	1	0			0	2		1		NTM	4			0	1
1	0	1	41-50	1	1	1	6	1	1	3	POS RIF SUSC	5	1	POS RIF SUSC	7			0	2
1	0	2	41-50	1	3	0			0	2		1		NEG	2			0	1
1	1	2	41-50	0	1	0			1	3		1		NEG	2			0	1
2	0	1	41-50	1	1	0			0	2		1		NEG	2			0	1
1	0	2	41-50	0	2	0			0	1	NEG	3		NOT DONE	3			0	2
2	0	2	41-50	1	1	1	0	3	0	2		1		NEG	2			0	1
2	0	1	41-50	1	2	0			0	2		1		NEG	2			0	1
2	0	2	41-50	0	1	1	9	1	0	2		1		NOT DONE	3			0	1
1	0	2	41-50	0	2	0			0	2	NEG	3		NOT DONE	3			0	2
2	0	2	41-50	1	3	1	5	1	1	2		1		POS RIF SUSC	7			0	1
1	0	2	41-50	1	1	0			0	2	NEG	3		NEG	2			0	2
1	0	2	41-50	0	3	1	2	1	0	2		1		NOT DONE	3			0	1
2	0	2	41-50	1	2	0			0	2		1		NEG	2			0	1
2	0	1	41-50	1	1	0			0	2		1		NEG	2			0	1
1	0	1	41-50	1	2	0			0	2	NEG	3		NEG	2			0	2
2	0	2	41-50	0	1	0			0	2		1		CONT	1			0	1
1	0	1	41-50	1	1	0			0	1	NEG	3		NOT DONE	3			0	2
1	0	1	41-50	0	3	0			0	2	NEG	3		NOT DONE	3			0	2
1	0	1	41-50	0	3	0			0	1	NEG	3		NOT DONE	3			0	2
1	0	2	41-50	0	1	1	34	1	1	1	NEG	3		POS RIF SUSC	7			0	2
1	0	2	41-50	0	1	0			0	1	NEG	3		NOT DONE	3			0	2
2	0	1	41-50	0	2	0			0	2		1		NOT DONE	3			0	1
2	0	2	41-50	0	2	0			0	2		1		NOT DONE	3			0	1
2	0	2	41-50	0	2	0			0	2		1		NOT DONE	3			0	1
1	1	1	41-50	0	1	0			0	1	NEG	3		NEG	2			0	2
2	0	2	41-50	0	3	0			0	2		1		NOT DONE	3			0	1
1	0	2	41-50	0	1	0			0	2		1		NOT DONE	3			0	1
1	0	2	41-50	0	2	1	2	1	1	2	POS RIF SUSC	5	1	NOT DONE	3			0	2
2	0	1	41-50	0	1	0			0	2		1		NOT DONE	3			0	1
2	1	1	41-50	1	1	1	0	2	1	3		1		NOT DONE	3			0	1
1	0	1	41-50	1	1	1	2	5	1	3	POS RIF SUSC	5	1	POS RIF SUSC	7			0	2
2	0	1	41-50	0	1	0			0	2		1		NOT DONE	3			0	1
2	0	2	41-50	0	3	0			0	2		1		NOT DONE	3			0	1
2	0	2	41-50	0	3	0			0	2		1		NOT DONE	3			0	1
1	0	1	41-50	0	1	0			0	1	NEG	3		NOT DONE	3			0	2
2	0	1	41-50	1	3	0			0	2		1		NEG	2			0	1
2	0	1	41-50	1	1	0			0	2		1		NEG	2			0	1
1	0	1	41-50	0	1	0			0	2	NEG	3		NEG	2			0	2
2	0	2	41-50	1	3	1	7	1	1	3		1		POS RIF SUSC	7			0	1
2	1	2	41-50	0	1	0			1	2		1		POS RIF SUSC	7			0	1
1	0	1	41-50	0	2	0			0	1	NEG	3		NOT DONE	3			0	2
2	0	1	41-50	0	2	1	3	1	0	2		1		NOT DONE	3			0	1
1	0	2	41-50	0	2	1	1	1	1	3		1		NOT DONE	3			0	1
1	0	1	41-50	1	1	0			0	2	NEG	3		NEG	2			0	2
1	0	2	41-50	1	1	0			0	2	NEG	3		NEG	2			0	2
1	0	2	41-50	1	2	0			0	2	NEG	3		NEG	2			0	2
2	0	1	41-50	1	1	0			0	2		1		NEG	2			0	1
1	0	1	41-50	0	2	0			0	1	NEG	3		NOT DONE	3			0	2
2	0	2	41-50	1	1	1	2	1	1	3	POS RIF SUSC	5	1	POS RIF SUSC	7			0	2
2	0	1	41-50	0	1	0			0	2		1		NOT DONE	3			0	1
1	0	2	41-50	1	3	0			1	3		1		NEG	2			0	1
1	0	1	41-50	1	3	0			0	5		6		NOT DONE	8			1	5
2	0	1	41-50	1	1	1	42	1	1	2		1		POS RIF SUSC	7			0	1
1	0	2	41-50	1	2	0			0	2	NEG	3		NEG	2			0	2
2	0	2	41-50	1	1	1	10	1	1	2		1		POS RIF SUSC	7			0	1
1	0	1	41-50	0	1	0			0	1	NEG	3		NOT DONE	3			0	2
1	0	2	41-50	1	1	0			0	2	NEG	3		NEG	2			0	2
2	0	2	41-50	1	1	0			1	3		1		POS RIF SUSC	7			0	1
2	0	2	41-50	1	2	0			0	2		1		NEG	2			0	1
2	0	2	41-50	1	2	0			0	2	NEG	3		NEG	2			0	2
2	0	2	41-50	0	3	0			0	2		1		NOT DONE	3			0	1
1	0	2	41-50	1	1	0			0	2	NEG	3		NEG	2			0	2
1	0	2	41-50	0	1	1	5	1	1	3	POS RIF SUSC	5	1	NOT DONE	3			0	2
2	0	2	41-50	0	2	0			0	2		1		NOT DONE	3			0	1
1	0	2	41-50	1	1	0			0	2	NEG	3		NEG	2			0	2
1	0	2	41-50	0	2	0			0	1	NEG	3		NOT DONE	3			0	2
2	0	1	41-50	1	1	0			0	2		1		NEG	2			0	1
2	0	1	41-50	0	1	1	77	4	0	2		1		NOT DONE	3			0	1
2	0	1	41-50	0	1	0			0	2		1		NOT DONE	3			0	1
2	0	2	41-50	0	1	0			0	2		1		NEG	2			0	1
1	0	2	41-50	0	1	1	5	1	1	2	POS RIF SUSC	5	1	NOT DONE	3			0	2
1	0	1	41-50	1	1	0			0	2	NEG	3		NEG	2			0	2
2	0	2	41-50	1	1	0			0	2		1		NEG	2			0	1
2	0	1	41-50	0	3	0			0	2		1		NEG	2			0	1
2	0	1	41-50	0	3	0			0	2		1		NEG	2			0	1
1	0	1	41-50	0	1	0			0	2	NEG	3		NEG	2			0	2
2	0	2	41-50	1	3	0			0	2		1		NEG	2			0	1
1	0	2	41-50	1	2	0			0	2		1		NEG	2			0	1
1	0	2	41-50	1	2	0			0	2	NEG	3		NEG	2			0	2
2	0	1	41-50	0	1	0			0	2		1		NEG	2			0	1
1	0	1	41-50	0	1	0			0	2		1		NOT DONE	3			0	1
2	0	1	41-50	0	3	0			0	2		1		NOT DONE	3			0	1
1	0	1	41-50	1	2	0			0	2	NEG	3		NEG	2			0	2
1	1	2	41-50	1	1	1	27	2	0	2	NEG	3		NEG	2			0	2
2	0	1	41-50	0	1	0			0	2		1		NOT DONE	3			0	1
1	0	1	41-50	1	1	0			0	2	NEG	3		NEG	2			0	2
2	0	2	41-50	1	2	1	12	1	1	3		1		POS RIF SUSC	7			0	1
1	0	2	41-50	0	2	0			0	1	NEG	3		NOT DONE	3			0	2
1	0	1	41-50	0	2	0			0	1	NEG	3		NOT DONE	3			0	2
1	0	1	41-50	1	3	0			0	2		1		NEG	2			0	1
2	0	1	41-50	0	1	0			0	2		1		NEG	2			0	1
2	0	2	41-50	0	1	0			0	2		1		NOT DONE	3			0	1
2	0	2	41-50	0	3	0			0	2		1		NOT DONE	3			0	1
1	0	1	41-50	0	3	0			0	1	NEG	3		NOT DONE	3			0	2
1	0	2	41-50	1	2	0			0	2		1		NOT DONE	3			0	1
1	0	1	41-50	1	3	1	5	1	1	2	POS RIF SUSC	5	1	CONT	1			0	2
2	0	2	41-50	0	3	0			0	2		1		NOT DONE	3			0	1
1	0	2	41-50	0	2	0			0	1	NEG	3		NOT DONE	3			0	2
1	0	1	41-50	1	2	1	6	1	0	2	NEG	3		NEG	2			0	2
1	0	2	41-50	0	1	0			0	2	NEG	3		NOT DONE	3			0	2
2	0	2	41-50	1	2	0			0	2	NEG	3		NEG	2			0	2
2	0	2	41-50	0	2	0			0	2		1		NOT DONE	3			0	1
2	0	2	41-50	0	1	0			0	2		1		NOT DONE	3			0	1
2	0	1	41-50	0	1	0			0	2		1		NOT DONE	3			0	1
2	0	1	41-50	0	2	0			0	2		1		NOT DONE	3			0	1
2	0	2	41-50	0	1	1	0	1	0	2		1		NOT DONE	3			0	1
2	0	1	41-50	1	1	0			0	2		1		CONT	1			0	1
1	0	2	41-50	0	2	0			0	1	NEG	3		NOT DONE	3			0	2
2	0	1	41-50	0	2	0			0	2		1		NOT DONE	3			0	1
1	0	2	41-50	1	2	1	4	6	1	3		1		POS RIF RES	6	R on LPA (no Xp)	Yes	0	1
1	0	1	41-50	0	2	0			0	1	NEG	3		NOT DONE	3			0	2
1	0	2	41-50	0	2	0			0	1	NEG	3		NOT DONE	3			0	2
2	1	1	41-50	1	1	0			1	2		1		POS RIF SUSC	7			0	1
2	0	1	41-50	1	1	0			0	2		1		NEG	2			0	1
1	0	2	41-50	0	2	1	13	1	0	1	NEG	3		NOT DONE	3			0	2
2	0	1	41-50	0	1	0			0	2		1		NOT DONE	3			0	1
1	0	1	41-50	0	3	0			0	1	NEG	3		NOT DONE	3			0	2
1	0	1	41-50	1	1	0			0	2	NEG	3		NEG	2			0	2
1	0	2	41-50	1	1	0			0	2		1		NEG	2			0	1
1	0	2	41-50	1	2	1	15	1	1	2	POS RIF SUSC	5	1	POS RIF SUSC	7			0	2
1	0	2	41-50	0	2	0			0	1	NEG	3		NOT DONE	3			0	2
2	1	2	41-50	0	3	0			0	2		1		NOT DONE	3			0	1
1	0	2	41-50	1	1	1	20	3	1	2	POS RIF SUSC	5	1	POS RIF SUSC	7			0	2
2	0	1	41-50	0	2	0			0	2		1		NEG	2			0	1
1	0	2	41-50	1	1	0			0	2		1		NEG	2			0	1
1	0	2	41-50	0	3	1	2	1	1	2	POS RIF SUSC	5	1	NOT DONE	3			0	2
2	0	2	41-50	0	3	0			0	2		1		NOT DONE	3			0	1
1	0	2	41-50	1	3	0			0	2	NEG	3		NEG	2			0	2
1	0	2	41-50	0	2	0			0	1	NEG	3		NOT DONE	3			0	2
2	0	2	41-50	1	2	0			0	5		6		NOT DONE	8			1	5
2	0	2	41-50	1	2	1	11	1	1	2		1		POS RIF SUSC	7			0	1
2	0	2	41-50	1	1	0			0	2		1		NOT DONE	3			0	1
2	0	2	41-50	1	1	0			0	2		1		NOT DONE	3			0	1
2	0	1	41-50	0	3	1	0	1	0	2		1		NOT DONE	3			0	1
2	1	2	41-50	1	1	0			0	2		1		NEG	2			0	1
2	0	1	41-50	1	1	0			0	2		1		NEG	2			0	1
2	0	1	41-50	0	3	1	0	1	1	3		1		NOT DONE	3			0	1
2	0	2	41-50	0	3	0			0	2		1		NOT DONE	3			0	1
2	0	2	41-50	0	1	0			0	2		1		NOT DONE	3			0	1
1	0	2	41-50	0	1	0			0	1	NEG	3		NOT DONE	3			0	2
2	0	1	41-50	1	1	0			0	2		1		NEG	2			0	1
2	0	2	41-50	0	2	1	41	1	0	2		1		NOT DONE	3			0	1
2	0	1	41-50	1	3	0			0	2		1		NEG	2			0	1
2	0	1	41-50	0	2	0			0	2	NEG	3		NOT DONE	3			0	2
1	0	2	41-50	1	1	0			0	2	NEG	3		NOT DONE	3			0	2
1	0	2	41-50	1	1	0			0	2	NEG	3		CONT	1			0	2
2	1	2	41-50	1	1	0			0	2		1		NEG	2			0	1
1	0	2	41-50	0	3	0			0	2	INDETERM	2		NOT DONE	3			0	2
1	0	1	41-50	0	2	0			0	2	NEG	3		NOT DONE	3			0	2
2	1	1	41-50	1	1	0			0	2	NEG	3		NEG	2			0	2
2	0	1	41-50	1	3	1	17	1	1	3		1		POS RIF SUSC	7			0	1
1	0	1	41-50	1	1	1	7	1	1	3	POS RIF SUSC	5	1	POS RIF SUSC	7			0	2
2	0	2	41-50	0	1	1	16	1	0	2		1		NOT DONE	3			0	1
2	0	1	41-50	0	2	0			0	2		1		NOT DONE	3			0	1
1	0	2	41-50	0	1	0			1	2	POS RIF SUSC	5	1	POS RIF SUSC	7			0	2
1	0	2	41-50	1	2	1	6	1	1	3	POS RIF SUSC	5	1	POS RIF SUSC	7			0	2
2	0	1	41-50	0	2	0			1	3		1		NOT DONE	3			0	1
2	0	2	41-50	0	2	0			0	2		1		NOT DONE	3			0	1
2	0	2	41-50	0	2	0			0	2		1		NOT DONE	3			0	1
2	0	2	41-50	0	2	0			0	2		1		NOT DONE	3			0	1
2	0	2	41-50	1	1	0			1	2		1		POS RIF SUSC	7			0	1
2	0	1	41-50	0	3	1	13	1	1	2		1		POS RIF SUSC	7			0	1
2	0	2	41-50	1	2	0	103	1	1	2		1		POS RIF SUSC	7			0	1
2	0	2	41-50	1	1	0			0	2		1		NOT DONE	3			0	1
1	0	2	41-50	0	2	0			0	2	NEG	3		NOT DONE	3			0	2
1	0	1	41-50	0	1	1	5	1	1	2	POS RIF SUSC	5	1	NOT DONE	3			0	2
1	0	2	41-50	1	1	0			0	1	NEG	3		NOT DONE	3			0	2
1	0	1	41-50	0	1	1	1	1	1	2	POS RIF SUSC	5	1	NOT DONE	3			0	2
1	0	2	41-50	1	1	0			0	2	NEG	3		NEG	2			0	2
2	0	2	41-50	0	1	0			0	2		1		NOT DONE	3			0	1
2	0	2	41-50	1	2	0			0	2		1		NEG	2			0	1
2	0	1	41-50	0	1	1	3	1	1	2		1		POS RIF SUSC	7			0	1
2	0	2	41-50	1	2	1	34	1	1	2		1		POS RIF SUSC	7			0	1
1	0	2	41-50	1	1	0			0	2	NEG	3		NEG	2			0	2
1	0	2	41-50	1	1	0			0	2		1		NEG	2			0	1
2	0	2	41-50	0	1	0			0	2	NEG	3		NEG	2			0	2
1	0	2	41-50	1	3	0			0	2	NEG	3		NEG	2			0	2
2	0	1	41-50	1	1	0	112	1	0	2		1		NEG	2			0	1
1	0	2	41-50	0	2	0			0	1	NEG	3		NOT DONE	3			0	2
1	0	2	41-50	1	2	0			0	2	NEG	3		NEG	2			0	2
1	0	1	41-50	1	1	0	258	1	0	2		1		NEG	2			0	1
1	0	2	41-50	0	2	0			0	2		1		NOT DONE	3			0	1
2	0	2	41-50	0	1	1	2	1	0	2		1		NOT DONE	3			0	1
2	0	1	41-50	0	1	0			0	2		1		NOT DONE	3			0	1
2	0	2	41-50	1	1	0			0	2		1		NEG	2			0	1
2	0	1	41-50	1	1	0			0	2		1		NEG	2			0	1
1	0	2	41-50	1	1	0			0	2	NEG	3		NOT DONE	3			0	2
1	0	2	41-50	1	2	1	4	1	1	1	POS RIF SUSC	5	1	NOT DONE	3			0	2
2	0	1	41-50	0	2	0			0	2		1		NOT DONE	3			0	1
2	0	2	41-50	1	1	0			0	2		1		NEG	2			0	1
2	0	1	41-50	0	1	0			0	2		1		NOT DONE	3			0	1
1	0	1	41-50	1	1	0			0	2	NEG	3		NEG	2			0	2
2	0	2	41-50	0	3	1	2	1	1	3		1		NOT DONE	3			0	1
1	0	1	41-50	0	2	0			0	1	NEG	3		NOT DONE	3			0	2
1	1	1	41-50	0	1	1	6	2	1	1	POS RIF SUSC	5	1	NOT DONE	3			0	2
2	0	1	41-50	0	1	1	19	1	1	2		1		POS RIF SUSC	7			0	1
2	1	1	41-50	1	1	0			0	2		1		NOT DONE	3			0	1
1	0	1	41-50	1	1	0			0	2	NEG	3		NEG	2			0	2
1	0	1	41-50	1	1	0			0	2	INDETERM	2		NEG	2			0	2
1	0	1	41-50	0	1	0			0	1	NEG	3		NOT DONE	3			0	2
1	0	1	41-50	1	1	1	77	1	0	2		1		NEG	2			0	1
2	0	2	41-50	0	2	1	6	1	0	5		6		NOT DONE	8			1	5
1	0	1	41-50	0	2	0			0	1	NEG	3		NOT DONE	3			0	2
2	0	1	41-50	1	3	0			0	2		1		NEG	2			0	1
2	0	1	41-50	0	3	0			0	2		1		NOT DONE	3			0	1
2	0	1	41-50	1	1	0			0	2		1		NEG	2			0	1
2	0	2	41-50	0	3	0			0	2		1		NOT DONE	3			0	1
1	1	2	41-50	0	1	1	14	2	1	2	NEG	3		POS RIF SUSC	7			0	2
1	0	1	41-50	1	1	1	10	1	1	3	POS RIF SUSC	5	1	POS RIF SUSC	7			0	2
2	0	2	41-50	0	2	0			0	2		1		NOT DONE	3			0	1
2	0	1	41-50	0	1	0			0	1	NEG	3		NOT DONE	3			0	2
2	0	2	41-50	0	1	1	20	1	0	2		1		NOT DONE	3			0	1
2	0	1	41-50	0	2	0			0	2		1		NOT DONE	3			0	1
1	0	1	41-50	1	2	1	1	1	1	2	POS RIF SUSC	5	1	POS RIF SUSC	7			0	2
2	0	1	41-50	0	3	0			0	2		1		NOT DONE	3			0	1
2	0	1	41-50	1	2	1	17	1	1	2		1		POS RIF SUSC	7			0	1
2	0	1	41-50	0	3	0			0	2		1		NOT DONE	3			0	1
1	0	2	41-50	0	2	0			0	1	NEG	3		NOT DONE	3			0	2
2	0	1	41-50	0	2	0			0	2		1		NEG	2			0	1
2	0	2	41-50	1	1	0			0	2		1		NEG	2			0	1
2	0	1	41-50	0	2	0			0	2		1		NOT DONE	3			0	1
2	0	1	41-50	1	3	0			0	2		1		NEG	2			0	1
2	0	1	41-50	0	3	0			0	2		1		NOT DONE	3			0	1
2	0	2	41-50	0	3	0			0	2		1		NOT DONE	3			0	1
2	0	2	41-50	0	2	0			0	2		1		NOT DONE	3			0	1
2	1	2	41-50	0	2	1	35	2	0	2		1		NOT DONE	3			0	1
1	0	1	41-50	0	2	0			0	2	NEG	3		NOT DONE	3			0	2
2	0	2	41-50	0	2	1	4	3	0	2		1		NOT DONE	3			0	1
1	0	2	41-50	0	2	0			0	2	NEG	3		NOT DONE	3			0	2
2	0	2	41-50	1	2	1	35	1	1	3		1		NEG	2			0	1
1	0	1	41-50	0	2	1	5	5	1	2	POS RIF SUSC	5	1	NOT DONE	3			0	2
2	0	2	41-50	0	3	0			0	2		1		NOT DONE	3			0	1
1	0	1	41-50	1	1	0			0	2		1		NEG	2			0	1
1	0	1	41-50	0	1	0			0	1	NEG	3		NOT DONE	3			0	2
1	0	2	41-50	0	2	0			0	1	NEG	3		NOT DONE	3			0	2
2	0	2	41-50	0	1	0			0	2		1		NEG	2			0	1
1	0	1	41-50	0	2	0			0	5		6		NOT DONE	8			1	5
1	0	2	41-50	1	3	1	0	3	1	3	POS RIF SUSC	5	1	POS RIF SUSC	7			0	2
2	0	2	41-50	1	1	0			0	2		1		NEG	2			0	1
1	0	2	41-50	1	3	0	344	1	0	2	NEG	3		NEG	2			0	2
1	0	2	41-50	0	3	0			0	1	NEG	3		NOT DONE	3			0	2
1	0	1	41-50	1	1	1	1	1	1	3	POS RIF SUSC	5	1	POS RIF SUSC	7			0	2
1	0	1	41-50	0	2	0			0	2	NEG	3		NEG	2			0	2
2	0	1	41-50	0	1	0			0	2		1		NOT DONE	3			0	1
1	0	2	41-50	0	3	0			0	1	NEG	3		NOT DONE	3			0	2
1	0	2	41-50	1	2	0			0	2	NEG	3		CONT	1			0	2
2	0	2	41-50	1	1	0			0	2		1		NEG	2			0	1
1	0	2	41-50	0	3	0			0	1	NEG	3		NOT DONE	3			0	2
1	0	1	41-50	1	2	0			0	2	NEG	3		NEG	2			0	2
2	0	2	41-50	0	2	0			0	2		1		NOT DONE	3			0	1
2	0	2	41-50	0	3	0			0	2		1		NOT DONE	3			0	1
1	0	2	41-50	0	1	0			0	1	NEG	3		NOT DONE	3			0	2
1	0	2	41-50	1	1	0			0	2	NEG	3		NEG	2			0	2
1	0	2	41-50	1	2	0			0	2		1		NEG	2			0	1
2	0	1	41-50	1	1	1	29	1	1	2		1		POS RIF SUSC	7			0	1
1	0	2	41-50	1	1	1	7	1	0	2		1		NEG	2			0	1
1	0	1	41-50	0	2	0			0	5		6		NOT DONE	8			1	5
1	0	1	41-50	1	1	0			0	5		6		NOT DONE	8			1	5
2	0	2	41-50	0	2	0			0	2		1		NOT DONE	3			0	1
1	0	1	41-50	1	1	1	60	1	0	2	INDETERM	2		NEG	2			0	2
2	0	1	41-50	0	2	0			0	2		1		NOT DONE	3			0	1
2	0	1	41-50	0	3	0			0	5		6		NOT DONE	8			1	5
1	0	1	41-50	0	2	0			0	2		1		NOT DONE	3			0	1
2	0	2	41-50	0	2	1	3	1	1	3		1		NOT DONE	3			0	1
1	0	2	41-50	0	2	1	2	1	1	3	POS RIF SUSC	5	1	NOT DONE	3			0	2
2	0	2	41-50	1	2	0			0	2		1		CONT	1			0	1
2	0	1	41-50	0	3	0			0	2		1		NOT DONE	3			0	1
2	0	2	41-50	0	3	0			0	1	NEG	3		NOT DONE	3			0	2
1	0	2	41-50	1	1	1	2	1	1	2	POS RIF SUSC	5	1	POS RIF SUSC	7			0	2
1	0	1	41-50	0	1	1	2	1	1	2	POS RIF SUSC	5	1	POS RIF SUSC	7			0	2
2	0	2	41-50	0	3	0			0	2	NEG	3		NEG	2			0	2
2	0	1	41-50	0	1	0			0	2		1		NEG	2			0	1
1	0	2	41-50	0	1	0			0	2		1		NOT DONE	3			0	1
1	0	2	41-50	0	2	0			0	1	NEG	3		NOT DONE	3			0	2
2	0	1	41-50	1	1	0			0	2		1		NEG	2			0	1
1	0	2	41-50	1	2	0			0	2	NEG	3		NEG	2			0	2
1	0	2	41-50	0	2	0			0	1	NEG	3		NOT DONE	3			0	2
1	0	2	41-50	1	1	1	4	1	1	3	POS RIF SUSC	5	1	POS RIF SUSC	7			0	2
2	0	1	41-50	0	3	1	59	1	0	2		1		NOT DONE	3			0	1
2	0	2	41-50	1	2	0			0	2		1		NEG	2			0	1
1	0	2	41-50	1	1	1	14	1	1	3		1		POS NO LPA	5			0	1
2	0	2	41-50	1	1	1	7	1	0	2		1		NOT DONE	3			0	1
2	0	1	41-50	1	2	0			0	2		1		NEG	2			0	1
2	0	2	41-50	1	2	1	33	1	1	2		1		POS RIF SUSC	7			0	1
2	0	2	41-50	1	1	0			0	2		1		NEG	2			0	1
2	0	2	41-50	0	2	0			0	2		1		NEG	2			0	1
2	0	2	41-50	1	1	0			0	2		1		NEG	2			0	1
2	1	1	41-50	1	1	0			1	3		1		POS RIF SUSC	7			0	1
1	0	1	41-50	0	1	0			0	1	NEG	3		NOT DONE	3			0	2
2	0	1	41-50	0	3	0			0	1		1		NEG	2			0	1
2	0	1	41-50	0	3	0			0	2		1		NOT DONE	3			0	1
2	0	2	41-50	0	3	0			0	2		1		NOT DONE	3			0	1
1	0	1	41-50	0	3	0			0	1	NEG	3		NOT DONE	3			0	2
1	0	2	41-50	1	2	1	0	1	0	1	NEG	3		NEG	2			0	2
2	0	2	41-50	1	2	0	107	5	0	2		1		NEG	2			0	1
1	0	2	41-50	1	3	0			0	2	NEG	3		NEG	2			0	2
2	0	2	41-50	1	2	0			0	2		1		NEG	2			0	1
1	0	2	41-50	1	3	1	3	1	1	2	POS RIF SUSC	5	1	POS RIF SUSC	7			0	2
2	0	1	41-50	0	2	0			0	2		1		NOT DONE	3			0	1
1	0	2	41-50	1	2	0			0	2	NEG	3		NEG	2			0	2
2	0	1	41-50	1	2	0			0	2		1		NEG	2			0	1
2	0	1	41-50	1	1	0			0	2		1		NEG	2			0	1
1	0	2	41-50	0	3	1	13	1	1	3	POS RIF SUSC	5	1	POS RIF SUSC	7			0	2
1	0	2	41-50	1	2	1	6	1	1	3	POS RIF SUSC	5	1	POS RIF SUSC	7			0	2
1	0	1	41-50	0	3	0			0	1	NEG	3		NOT DONE	3			0	2
2	0	2	41-50	1	3	0			0	2		1		NEG	2			0	1
1	0	1	41-50	1	1	0			0	2	NEG	3		NEG	2			0	2
2	0	2	41-50	1	2	0			0	2		1		NEG	2			0	1
1	0	1	41-50	1	1	0			0	2	NEG	3		NEG	2			0	2
1	0	1	41-50	0	3	0			0	1	NEG	3		NEG	2			0	2
2	0	1	41-50	1	1	0			0	2		1		NEG	2			0	1
1	1	2	41-50	0	2	0			0	2	NEG	3		NOT DONE	3			0	2
2	0	1	41-50	1	1	0			0	2		1		NEG	2			0	1
2	0	1	41-50	0	3	1	4	1	1	3		1		NOT DONE	3			0	1
1	0	1	41-50	0	1	0			0	1	NEG	3		NOT DONE	3			0	2
1	0	2	51+	0	2	0			0	1	NEG	3		NOT DONE	3			0	2
2	0	1	51+	1	2	0			0	2	NEG	3		NEG	2			0	2
2	0	1	51+	0	1	0			0	2		1		NOT DONE	3			0	1
1	0	2	51+	1	2	0			0	2	NEG	3		NEG	2			0	2
2	0	2	51+	1	1	0			0	2	NEG	3		NEG	2			0	2
2	0	1	51+	0	3	0			0	2		1		NOT DONE	3			0	1
2	0	1	51+	1	1	0			0	2		1		NEG	2			0	1
2	0	1	51+	0	3	1	54	1	0	2		1		NOT DONE	3			0	1
2	0	1	51+	1	1	0			0	2		1		NEG	2			0	1
2	0	1	51+	0	2	0			0	2		1		NOT DONE	3			0	1
1	0	2	51+	0	1	0			0	2		1		NOT DONE	3			0	1
1	0	2	51+	1	1	0			0	2	NEG	3		NEG	2			0	2
2	0	2	51+	1	2	0			0	2	NEG	3		CONT	1			0	2
1	0	1	51+	0	1	0			0	1	NEG	3		NOT DONE	3			0	2
2	0	2	51+	0	3	1	31	3	0	2		1		NOT DONE	3			0	1
1	0	1	51+	0	3	0			0	2	NEG	3		NOT DONE	3			0	2
2	0	2	51+	0	3	0			0	2		1		NOT DONE	3			0	1
1	0	2	51+	1	3	0			0	1	NEG	3		NOT DONE	3			0	2
2	0	1	51+	0	1	0			0	2		1		NEG	2			0	1
2	1	2	51+	0	3	1	0	2	0	2		1		NOT DONE	3			0	1
1	0	2	51+	0	2	1	6	1	1	2	POS RIF SUSC	5	1	NOT DONE	3			0	2
2	0	1	51+	1	1	0			0	2		1		NEG	2			0	1
1	0	2	51+	1	2	0			0	2		1		NEG	2			0	1
2	0	2	51+	0	2	0			0	2		1		NOT DONE	3			0	1
1	0	2	51+	1	1	0			0	2	NEG	3		CONT	1			0	2
1	0	2	51+	1	1	0			0	1	NEG	3		NOT DONE	3			0	2
2	0	1	51+	1	1	0			0	2		1		NEG	2			0	1
1	0	2	51+	1	3	0			0	2	NEG	3		NEG	2			0	2
2	0	1	51+	0	2	0			0	2		1		NOT DONE	3			0	1
2	0	1	51+	0	2	0			0	2		1		NOT DONE	3			0	1
1	0	2	51+	1	1	1	2	3	1	2	POS RIF SUSC	5	1	POS RIF SUSC	7			0	2
1	0	1	51+	0	2	0			0	1	NEG	3		NOT DONE	3			0	2
1	0	1	51+	0	1	0			0	2		1		NOT DONE	3			0	1
1	0	1	51+	0	2	0			0	1	NEG	3		NOT DONE	3			0	2
2	0	2	51+	0	3	0			0	2		1		NEG	2			0	1
1	0	1	51+	0	3	0			0	1	NEG	3		NOT DONE	3			0	2
1	1	1	51+	0	1	0			0	2	NEG	3		NOT DONE	3			0	2
1	0	2	51+	0	1	0			0	2		1		NOT DONE	3			0	1
2	0	1	51+	1	2	0			0	2		1		NEG	2			0	1
2	0	1	51+	0	2	0			0	2		1		NOT DONE	3			0	1
1	0	2	51+	1	3	0			0	5		6		NOT DONE	8			1	5
2	0	2	51+	1	1	1	49	6	1	2		1		POS RIF RES	6	R on LPA (no Xp)	Yes	0	1
2	0	2	51+	1	3	0			0	2	NEG	3		NOT DONE	3			0	2
1	0	2	51+	1	1	1	2	5	1	2	POS RIF SUSC	5	1	POS RIF SUSC	7			0	2
2	0	2	51+	0	3	0			0	2		1		NOT DONE	3			0	1
1	0	1	51+	0	1	0			0	5		6		NOT DONE	8			1	5
2	0	2	51+	0	1	1	6	1	1	3		1		NOT DONE	3			0	1
2	0	2	51+	1	3	0			0	2	NEG	3		NEG	2			0	2
2	0	2	51+	0	2	0			0	1	NEG	3		NOT DONE	3			0	2
1	0	2	51+	0	2	0			0	1	NEG	3		NOT DONE	3			0	2
2	0	2	51+	0	1	0			0	2		1		NOT DONE	8			0	1
1	0	1	51+	0	3	0			1	2	POS RIF SUSC	5	1	NOT DONE	3			0	2
2	0	1	51+	1	2	0			0	2		1		NEG	2			0	1
2	0	2	51+	0	3	0			0	2		1		NOT DONE	3			0	1
1	0	1	51+	0	2	0			0	1	NEG	3		NOT DONE	3			0	2
2	0	2	51+	1	1	0			0	2		1		NEG	2			0	1
2	0	1	51+	1	1	0			0	2		1		NEG	2			0	1
2	0	2	51+	0	1	0			0	2		1		NEG	2			0	1
2	0	1	51+	0	2	0			0	2		1		NOT DONE	3			0	1
2	0	2	51+	0	1	0			0	2		1		NOT DONE	3			0	1
2	0	2	51+	0	1	0			0	2		1		NOT DONE	3			0	1
1	0	1	51+	0	3	0			0	1	NEG	3		NOT DONE	3			0	2
2	0	1	51+	0	1	0			0	2	NEG	3		NEG	2			0	2
2	0	2	51+	0	3	0			0	2		1		NOT DONE	3			0	1
1	0	2	51+	0	2	0			0	1	NEG	3		NOT DONE	3			0	2
1	0	2	51+	1	3	0			0	2	NEG	3		NEG	2			0	2
1	0	2	51+	1	1	0			0	2	NEG	3		NEG	2			0	2
2	0	1	51+	0	3	1	0	2	0	2		1		NEG	2			0	1
2	0	2	51+	0	2	0			0	5		6		NOT DONE	8			1	5
2	0	1	51+	0	1	1	-8	1	0	1	NEG	3		NOT DONE	3			0	2
2	0	2	51+	1	2	0			1	3		1		POS RIF SUSC	7			0	1
1	0	2	51+	1	2	0			0	2	NEG	3		NEG	2			0	2
1	0	2	51+	1	2	1	3	1	0	2	NEG	3		NEG	2			0	2
2	1	2	51+	1	2	0			0	2		1		NEG	2			0	1
1	0	1	51+	0	2	0			0	1	NEG	3		NOT DONE	3			0	2
2	0	1	51+	1	2	0			0	2		1		NOT DONE	3			0	1
2	0	2	51+	1	2	0			0	2		1		NEG	2			0	1
2	0	2	51+	0	1	1	0	3	0	2		1		NOT DONE	8			0	1
2	0	2	51+	0	3	0			1	3		1		NOT DONE	3			0	1
1	0	1	51+	1	3	0			0	2	NEG	3		NEG	2			0	2
2	0	1	51+	0	2	0			0	2		1		NOT DONE	3			0	1
2	0	2	51+	1	2	0			0	2		1		CONT	1			0	1
1	0	1	51+	0	2	0			0	1	NEG	3		NOT DONE	3			0	2
2	0	2	51+	1	2	1	75	5	1	3		1		POS RIF SUSC	7			0	1
2	0	2	51+	1	2	1	30	1	0	2		1		NEG	2			0	1
1	0	1	51+	0	1	1	5	1	1	2	POS RIF RES	4	1	NEG	2	R on Xpert, no LPA		0	2
2	0	2	51+	0	3	0			0	1	NEG	3		NOT DONE	3			0	2
1	0	2	51+	1	3	0			0	2		1		NEG	2			0	1
1	0	1	51+	1	3	0			0	2	NEG	3		NEG	2			0	2
1	0	2	51+	0	1	0			0	1	NEG	3		NOT DONE	3			0	2
2	0	2	51+	0	2	0			1	3		1		NOT DONE	3			0	1
1	0	1	51+	1	3	0			0	2	NEG	3		NEG	2			0	2
2	0	1	51+	0	1	0			0	2		1		NOT DONE	3			0	1
2	1	2	51+	1	1	0			0	2		1		NOT DONE	3			0	1
1	0	2	51+	1	2	0			0	2	NEG	3		NEG	2			0	2
1	0	2	51+	1	1	0			0	2		1		NOT DONE	3			0	1
2	0	1	51+	1	3	1	15	1	1	3		1		NEG	2			0	1
2	0	2	51+	1	3	0			0	2		1		NEG	2			0	1
2	0	1	51+	0	3	0			0	5		6		NOT DONE	8			1	5
1	0	1	51+	1	1	0			0	1	NEG	3		NOT DONE	3			0	2
2	0	2	51+	0	3	0			0	2	NEG	3		NOT DONE	3			0	2
2	0	1	51+	1	3	0			0	2		1		NEG	2			0	1
2	0	2	51+	1	2	0			0	2		1		NEG	2			0	1
1	0	1	51+	0	1	1	0	5	0	2		1		NOT DONE	3			0	1
2	0	2	51+	0	1	0			0	2		1		NOT DONE	3			0	1
1	1	2	51+	1	1	0			0	2	NEG	3		CONT	1			0	2
2	0	2	51+	0	1	0			0	2		1		NOT DONE	3			0	1
2	0	2	51+	1	3	0			0	2		1		NEG	2			0	1
1	0	2	51+	1	2	0			0	5		6		NOT DONE	8			1	5
2	0	1	51+	1	1	1	4	1	1	3		1		NEG	2			0	1
1	0	1	51+	0	2	0			0	1	NEG	3		NOT DONE	3			0	2
1	0	1	51+	0	1	0			0	2	NEG	3		NEG	2			0	2
1	0	1	51+	1	2	0			0	2		1		NEG	2			0	1
1	0	1	51+	1	2	0			0	2		1		NEG	2			0	1
1	0	1	51+	0	2	1	8	1	0	1	NEG	3		NOT DONE	3			0	2
1	0	1	51+	1	2	0			0	2	NEG	3		CONT	1			0	2
2	1	2	51+	0	3	0			0	2		1		NOT DONE	3			0	1
1	1	2	51+	1	2	0			1	3		1		POS RIF SUSC	7			0	1
2	0	2	51+	1	1	0			0	2		1		NEG	2			0	1
1	0	2	51+	1	3	0			0	2	NEG	3		NEG	2			0	2
1	0	2	51+	1	1	0			0	2	NEG	3		NEG	2			0	2
2	1	2	51+	0	2	0			0	2		1		NOT DONE	3			0	1
2	0	1	51+	1	1	0			0	2		1		NEG	2			0	1
1	0	1	51+	0	1	0			0	1	NEG	3		NOT DONE	3			0	2
2	0	2	51+	0	1	0			0	2		1		NOT DONE	3			0	1
1	0	2	51+	1	1	0			0	2	NEG	3		NEG	2			0	2
2	0	2	51+	1	1	0			0	2		1		NEG	2			0	1
2	0	1	51+	0	2	0			0	2		1		NOT DONE	3			0	1
2	0	1	51+	1	3	0			0	2		1		NEG	2			0	1
1	0	1	51+	0	2	0			0	1	NEG	3		NOT DONE	3			0	2
1	1	1	51+	0	1	0			1	2	POS RIF SUSC	5	1	NOT DONE	3			0	2
1	0	2	51+	0	3	0			0	1	NEG	3		NOT DONE	3			0	2
2	0	1	51+	0	3	0			0	2		1		NOT DONE	3			0	1
1	0	1	51+	0	2	0			0	2	NEG	3		NOT DONE	3			0	2
1	0	2	51+	1	2	0			0	2	NEG	3		NEG	2			0	2
2	0	2	51+	1	1	0			0	2		1		NEG	2			0	1
2	0	1	51+	1	2	0			0	2		1		NEG	2			0	1
1	0	1	51+	1	3	1	21	1	1	3	NEG	3		NEG	2			0	2
1	0	2	51+	0	3	0			0	2	NEG	3		NOT DONE	3			0	2
1	0	2	51+	0	2	1	6	1	1	2	POS RIF SUSC	5	1	NOT DONE	3			0	2
2	0	1	51+	0	1	0			0	5		6		NOT DONE	8			1	5
2	0	1	51+	1	3	0			0	2		1		NEG	2			0	1
1	0	2	51+	1	1	0			0	2	NEG	3		NEG	2			0	2
2	0	1	51+	0	1	1	0	6	0	2		1		CONT	1			0	1
1	0	2	51+	1	3	0			0	2		1		NEG	2			0	1
2	0	1	51+	0	2	0			0	2		1		NOT DONE	3			0	1
2	0	2	51+	0	1	0			0	2		1		NOT DONE	3			0	1
2	0	2	51+	1	2	0			0	2		1		NEG	2			0	1
1	0	1	51+	1	3	0			0	2	NEG	3		NEG	2			0	2
2	0	2	51+	0	2	0			0	2		1		NOT DONE	3			0	1
1	0	2	51+	1	2	1	4	5	1	3	POS RIF SUSC	5	1	POS RIF SUSC	7			0	2
1	0	2	51+	0	2	0			0	1	NEG	3		NOT DONE	3			0	2
2	0	2	51+	1	2	0			0	2		1		NEG	2			0	1
1	0	2	51+	0	2	1	0	1	1	3		1		NOT DONE	3			0	1
2	0	2	51+	1	2	0			0	2		1		NEG	2			0	1
2	0	1	51+	0	3	0			0	2		1		NOT DONE	3			0	1
1	0	2	51+	0	3	0			0	1	NEG	3		NOT DONE	3			0	2
2	0	1	51+	0	2	0			0	2		1		NOT DONE	3			0	1
1	0	2	51+	0	1	1	38	1	0	1	NEG	3		NOT DONE	3			0	2
2	0	1	51+	0	2	0			0	2		1		NOT DONE	3			0	1
2	0	2	51+	0	2	0			0	2		1		NOT DONE	3			0	1
2	0	2	51+	1	1	0	205	5	0	2		1		NEG	2			0	1
1	0	2	51+	1	2	0			0	2	NEG	3		NEG	2			0	2
2	0	2	51+	0	2	0			0	2		1		NOT DONE	3			0	1
2	0	2	51+	0	1	0			0	2		1		NOT DONE	3			0	1
2	0	1	51+	0	1	0			0	2		1		NOT DONE	3			0	1
1	0	2	51+	1	2	0			0	2	NEG	3		NEG	2			0	2
1	0	2	51+	1	3	0			0	2	NEG	3		NEG	2			0	2
2	0	1	51+	1	2	0			0	2		1		NEG	2			0	1
1	0	2	51+	0	3	0			0	1	NEG	3		NOT DONE	3			0	2
2	0	2	51+	0	1	0			0	2		1		NOT DONE	3			0	1
1	0	2	51+	1	2	0			0	2	NEG	3		NEG	2			0	2
1	0	2	51+	1	2	0			0	2		1		NEG	2			0	1
2	0	2	51+	1	2	0			0	2		1		NEG	2			0	1
2	1	2	51+	0	1	0			0	2		1		NOT DONE	3			0	1
1	0	1	51+	0	2	0			0	1	NEG	3		NOT DONE	3			0	2
2	0	2	51+	0	2	0			0	2		1		NOT DONE	3			0	1
1	0	2	51+	1	2	1	7	1	1	3		1		POS RIF SUSC	7			0	1
1	0	2	51+	0	1	0			0	1	NEG	3		NOT DONE	3			0	2
2	0	2	51+	0	2	0			0	2		1		NOT DONE	3			0	1
2	0	2	51+	1	1	0			0	2		1		NOT DONE	3			0	1
1	0	2	51+	0	2	0			0	1	NEG	3		NOT DONE	3			0	2
2	0	1	51+	0	2	1	2	1	1	2	POS RIF SUSC	5	1	NOT DONE	3			0	2
1	0	2	51+	0	2	0			0	1	NEG	3		NOT DONE	3			0	2
1	0	2	51+	0	1	0			0	1	NEG	3		NOT DONE	3			0	2
1	0	1	51+	0	2	0			0	1	NEG	3		NOT DONE	3			0	2
1	0	2	51+	0	2	1	5	3	1	2	POS RIF SUSC	5	1	NOT DONE	3			0	2
1	0	1	51+	0	3	0			0	1	NEG	3		NOT DONE	3			0	2
1	0	1	51+	0	2	0			0	1	NEG	3		NOT DONE	3			0	2
2	0	2	51+	0	1	0			0	2		1		NEG	2			0	1
2	0	1	51+	0	1	0			0	2		1		NOT DONE	3			0	1
2	0	1	51+	0	3	0			0	5		6		NOT DONE	8			1	5
1	0	2	51+	0	2	0			0	2		1		NOT DONE	3			0	1
1	0	1	51+	1	1	0			0	2		1		NEG	2			0	1
2	0	2	51+	1	1	0			0	2		1		NEG	2			0	1
2	0	2	51+	1	2	0			0	2		1		NEG	2			0	1
2	0	2	51+	0	2	0			0	2		1		NOT DONE	3			0	1
2	0	1	51+	0	2	0			0	2		1		NOT DONE	3			0	1
2	0	2	51+	1	1	0			0	2		1		NOT DONE	3			0	1
2	0	2	51+	1	2	0			0	2		1		NEG	2			0	1
1	0	1	51+	0	2	0			0	2		1		NOT DONE	3			0	1
1	0	2	51+	1	2	1	7	6	1	3	POS RIF RES	4	1	POS RIF RES	6	R on LPA and Xpert	Yes	0	2
2	0	1	51+	0	1	0			0	2		1		NOT DONE	3			0	1
1	0	1	51+	1	2	1	22	6	1	3		1		POS RIF RES	6	R on LPA (no Xp)	Yes	0	1
1	0	1	51+	0	2	0			0	1	NEG	3		NOT DONE	3			0	2
2	0	2	51+	1	1	1	6	1	1	3		1		POS RIF SUSC	7			0	1
2	0	1	51+	0	1	0			0	2		1		NOT DONE	3			0	1
2	0	2	51+	0	2	0			0	2		1		NOT DONE	3			0	1
2	0	1	51+	1	1	0			0	2		1		NEG	2			0	1
1	1	1	51+	0	3	0			0	1	NEG	3		NOT DONE	3			0	2
1	0	2	51+	0	2	0			0	1	NEG	3		NOT DONE	3			0	2
1	0	1	51+	0	2	0			0	1	NEG	3		NOT DONE	3			0	2
1	0	2	51+	1	3	0			0	2	NEG	3		NEG	2			0	2
2	0	1	51+	0	3	0			0	2		1		NOT DONE	3			0	1
1	0	2	51+	1	2	0			0	2	NEG	3		NEG	2			0	2
1	0	2	51+	0	2	0			0	2	NEG	3		NOT DONE	3			0	2
1	0	1	51+	0	3	0			0	1	NEG	3		NEG	2			0	2
2	0	2	51+	1	3	0			0	2		1		NOT DONE	3			0	1
2	0	2	51+	1	1	0			0	2		1		NEG	2			0	1
2	0	1	51+	0	2	0			0	2		1		NOT DONE	3			0	1
1	0	2	51+	1	1	0			0	2	NEG	3		NEG	2			0	2
1	0	2	51+	0	1	0			0	1	NEG	3		NOT DONE	3			0	2
2	0	2	51+	0	2	1	1	1	1	3	POS RIF SUSC	5	1	POS RIF SUSC	7			0	2
2	0	2	51+	0	3	1	27	1	1	3		1		NOT DONE	3			0	1
1	0	1	51+	0	2	0			0	2	NEG	3		NOT DONE	3			0	2
2	0	2	51+	0	2	0			0	2		1		NOT DONE	3			0	1
1	0	1	51+	0	3	0			0	1	NEG	3		NOT DONE	3			0	2
1	0	2	51+	0	2	1	2	1	1	2	POS RIF SUSC	5	1	NOT DONE	3			0	2
1	0	1	51+	1	1	0			0	2	NEG	3		NEG	2			0	2
1	0	2	51+	0	2	0			0	1	NEG	3		NOT DONE	3			0	2
1	0	1	51+	1	2	0			0	2	NEG	3		NEG	2			0	2
1	0	2	51+	1	2	0			0	2	NEG	3		CONT	1			0	2
1	0	1	51+	1	3	0			0	2		1		NEG	2			0	1
2	0	2	51+	1	2	0			0	2		1		NEG	2			0	1
1	0	1	51+	0	2	0			0	1	NEG	3		NOT DONE	3			0	2
2	0	2	51+	1	2	0			0	2		1		NEG	2			0	1
2	0	2	51+	1	2	0	408	1	0	2		1		NTM	4			0	1
1	0	2	51+	1	3	0			0	2	NEG	3		CONT	1			0	2
1	0	2	51+	0	2	0			0	1	NEG	3		NOT DONE	3			0	2
2	0	2	51+	1	1	0			0	2		1		NEG	2			0	1
1	0	1	51+	0	2	0			0	1	NEG	3		NOT DONE	3			0	2
1	0	2	51+	0	3	0			0	2		1		NEG	2			0	1
2	0	2	51+	0	3	0			0	2		1		NOT DONE	3			0	1
2	0	2	51+	0	1	1	54	5	0	2		1		NOT DONE	3			0	1
2	0	1	51+	0	2	0			0	2		1		NOT DONE	3			0	1
2	0	2	51+	0	3	0			0	2		1		NOT DONE	3			0	1
2	0	1	51+	0	1	1	8	1	1	3		1		POS RIF SUSC	7			0	1
2	1	2	51+	1	3	0			0	2		1		NEG	2			0	1
2	0	1	51+	0	1	0			0	2		1		NOT DONE	3			0	1
2	0	1	51+	1	2	0			0	2		1		NEG	2			0	1
2	0	2	51+	1	2	1	42	1	1	3		1		CONT	1			0	1
1	0	2	51+	0	3	0			1	3	NEG	3		NOT DONE	3			0	2
1	0	2	51+	1	2	0			0	2	NEG	3		NEG	2			0	2
2	0	2	51+	0	3	0			0	2		1		NOT DONE	3			0	1
2	0	2	51+	1	2	0			0	2	NEG	3		NEG	2			0	2
1	0	2	51+	0	3	0			0	1	NEG	3		NOT DONE	3			0	2
2	0	2	51+	0	2	0			0	2		1		NOT DONE	3			0	1
2	0	2	51+	1	2	0			0	2		1		NEG	2			0	1
2	0	1	51+	0	2	0			0	2		1		NEG	2			0	1
1	0	2	51+	1	1	0			0	2	NEG	3		NEG	2			0	2
1	0	2	51+	0	2	1	0	1	1	2	POS RIF SUSC	5	1	NOT DONE	3			0	2
1	0	2	51+	0	3	0			0	2	NEG	3		NOT DONE	3			0	2
1	0	2	51+	0	2	0			0	1	NEG	3		NOT DONE	3			0	2
2	0	1	51+	0	2	0			0	2		1		NOT DONE	3			0	1
2	0	2	51+	1	3	0			0	2		1		NEG	2			0	1
1	0	1	51+	0	2	0			0	2		1		NOT DONE	3			0	1
1	0	2	51+	0	3	1	2	1	1	3	POS RIF SUSC	5	1	NOT DONE	3			0	2
1	0	2	51+	1	2	0			0	2	NEG	3		NEG	2			0	2
1	0	2	51+	0	2	0			0	1	NEG	3		NOT DONE	3			0	2
2	0	2	51+	0	2	0			0	2		1		NOT DONE	3			0	1
1	0	2	51+	0	2	0			0	1	NEG	3		NOT DONE	3			0	2
1	0	2	51+	1	2	1	31	1	0	2		1		NEG	2			0	1
1	0	2	51+	0	2	0			0	2	NEG	3		NOT DONE	3			0	2
2	0	2	51+	0	3	0			0	1	NEG	3		NOT DONE	3			0	2
1	0	2	51+	0	3	1	1	1	1	3	POS RIF SUSC	5	1	POS RIF SUSC	7			0	2
1	0	1	51+	1	2	0			0	2	NEG	3		NEG	2			0	2
2	0	2	51+	0	1	1	27	5	0	2		1		CONT	1			0	1
2	0	2	51+	1	2	0			0	2		1		NEG	2			0	1
2	0	2	51+	0	3	0	109	3	0	2		1		NOT DONE	3			0	1
2	0	1	51+	0	1	1	52	1	0	2		1		NOT DONE	3			0	1
1	0	1	51+	0	2	0			0	1	NEG	3		NOT DONE	3			0	2
2	0	2	51+	1	3	0			0	2	NEG	3		CONT	1			0	2
1	1	2	51+	0	2	0			0	1	NEG	3		NOT DONE	3			0	2
1	0	1	51+	1	2	0			0	2	NEG	3		NEG	2			0	2
1	0	1	51+	0	2	0			0	1	NEG	3		NOT DONE	3			0	2
2	0	2	51+	1	2	0			1	2		1		POS RIF SUSC	7			0	1
2	0	1	51+	0	2	0	91	1	0	2		1		NOT DONE	3			0	1
1	0	2	51+	0	3	0			0	2		1		NOT DONE	3			0	1
1	0	1	51+	0	2	0			0	1	NEG	3		NOT DONE	3			0	2
1	0	2	51+	0	2	0			0	1	NEG	3		NOT DONE	3			0	2
1	0	1	51+	0	2	0			0	1	NEG	3		NOT DONE	3			0	2
2	0	2	51+	0	2	0			0	2		1		NOT DONE	3			0	1
1	0	1	51+	1	2	0			1	2	POS RIF SUSC	5	1	NEG	2			0	2
2	0	1	51+	0	1	0			0	2		1		NOT DONE	3			0	1
2	0	2	51+	0	3	0			0	2		1		NOT DONE	3			0	1
1	0	2	51+	0	2	0			0	2	NEG	3		NEG	2			0	2
2	0	2	51+	0	3	0			0	2		1		NOT DONE	3			0	1
1	0	1	51+	0	2	0			0	1	NEG	3		NOT DONE	3			0	2
2	0	2	51+	0	2	0			0	2		1		NOT DONE	3			0	1
2	0	2	51+	1	2	0			0	2		1		NOT DONE	3			0	1
1	0	1	51+	0	2	0			0	1	NEG	3		NOT DONE	3			0	2
1	0	2	51+	1	2	0			0	2	NEG	3		CONT	1			0	2
2	0	1	51+	0	3	0			0	2		1		NOT DONE	3			0	1
2	0	2	51+	0	2	1	26	1	1	2		1		POS RIF SUSC	7			0	1
1	0	1	51+	0	1	1	2	1	1	3	POS RIF SUSC	5	1	NOT DONE	3			0	2
2	0	2	51+	1	2	0			0	2		1		NEG	2			0	1
2	0	1	51+	1	2	0			0	2		1		NEG	2			0	1
1	0	2	51+	0	2	0			0	1	NEG	3		NOT DONE	3			0	2
1	0	1	51+	1	2	0			0	2	NEG	3		NOT DONE	3			0	2
2	0	2	51+	0	2	0			0	2		1		NOT DONE	3			0	1
1	0	2	51+	1	3	0			0	2		1		NEG	2			0	1
1	0	2	51+	0	3	0			0	1	NEG	3		NOT DONE	3			0	2
1	0	2	51+	0	2	0			0	2		1		NOT DONE	3			0	1
2	0	2	51+	1	3	0			0	2		1		NEG	2			0	1
2	0	1	51+	1	1	1	63	1	0	2		1		NEG	2			0	1
2	0	1	51+	0	2	0			0	2		1		NOT DONE	3			0	1
2	0	2	51+	1	2	0			0	2		1		NEG	2			0	1
1	0	2	51+	0	3	0			0	1	NEG	3		NOT DONE	3			0	2
2	0	1	51+	0	2	0			0	2		1		NOT DONE	3			0	1
1	0	1	51+	0	2	0			0	1	NEG	3		NOT DONE	3			0	2
1	0	2	51+	0	2	0			0	2		1		NOT DONE	3			0	1
2	0	2	51+	1	3	0			0	2		1		NEG	2			0	1
2	0	1	51+	0	3	0			0	2		1		NEG	2			0	1
1	0	2	51+	1	3	0			1	2	NEG	3		POS RIF SUSC	7			0	2
1	0	2	51+	1	2	0			0	2	NEG	3		NEG	2			0	2
1	0	2	51+	1	2	0			0	2	NEG	3		NEG	2			0	2
2	0	2	51+	0	2	0			0	2		1		NOT DONE	3			0	1
1	0	1	51+	0	2	0			0	2	NEG	3		NOT DONE	3			0	2
1	0	2	51+	0	2	0			0	1	NEG	3		NOT DONE	3			0	2
1	0	2	51+	0	2	1	13	1	1	2	POS RIF SUSC	5	1	NOT DONE	3			0	2
2	0	2	51+	0	2	0			0	2		1		NOT DONE	3			0	1
1	0	1	51+	0	1	0			0	2		1		NEG	2			0	1
1	0	2	51+	1	2	0			0	2	NEG	3		NEG	2			0	2
2	0	1	51+	1	2	0	238	1	0	2		1		NEG	2			0	1
2	0	1	51+	1	2	0			0	5		6		NOT DONE	8			1	5
1	0	2	51+	1	3	0			0	2		1		CONT	1			0	1
2	0	2	51+	0	2	0			0	2		1		NOT DONE	3			0	1
1	0	1	51+	1	2	0			0	2	NEG	3		NEG	2			0	2
1	0	2	51+	0	3	0			0	1	NEG	3		NOT DONE	3			0	2
1	0	2	51+	0	2	1	7	5	0	1	NEG	3		NOT DONE	3			0	2
2	0	2	51+	0	1	0			0	2		1		NOT DONE	8			0	1
1	0	2	51+	0	2	0			0	1	NEG	3		NOT DONE	3			0	2
1	0	1	51+	0	1	0			0	1	NEG	3		NOT DONE	3			0	2
2	1	1	51+	1	2	0			0	2		1		NEG	2			0	1
1	0	1	51+	0	2	0			0	1	NEG	3		NOT DONE	3			0	2
2	0	1	51+	0	2	0			0	2		1		NOT DONE	3			0	1
2	1	2	51+	1	2	0			1	3		1		POS RIF SUSC	7			0	1
1	0	1	51+	1	2	0			0	2		1		NEG	2			0	1
1	0	2	51+	1	2	0			0	2	NEG	3		NEG	2			0	2
2	0	1	51+	0	2	0			0	2		1		NOT DONE	3			0	1
2	0	2	51+	0	3	1	52	1	0	2		1		NOT DONE	3			0	1
2	0	2	51+	0	3	0			0	2		1		NOT DONE	3			0	1
2	1	2	51+	1	3	0			0	2		1		NEG	2			0	1
2	0	2	51+	1	3	0			0	2		1		NOT DONE	3			0	1
1	0	2	51+	0	2	0			0	2		1		NOT DONE	3			0	1
1	0	2	51+	1	1	0			0	2	NEG	3		CONT	1			0	2
1	0	1	51+	1	2	0			0	2	NEG	3		NEG	2			0	2
1	0	2	51+	0	1	1	0	3	1	2	POS RIF SUSC	5	1	NOT DONE	3			0	2
1	0	1	51+	0	2	0			0	1	NEG	3		NOT DONE	3			0	2
2	0	1	51+	0	2	0			0	2		1		NOT DONE	3			0	1
2	0	1	51+	0	2	0			0	2		1		NOT DONE	3			0	1
2	0	2	51+	0	2	0			1	3		1		NOT DONE	3			0	1
1	0	2	51+	1	2	0			0	2	NEG	3		NTM	4			0	2
1	0	1	51+	1	2	0			0	2	NEG	3		NEG	2			0	2
1	0	1	51+	1	3	0			0	2	NEG	3		CONT	1			0	2
1	0	1	51+	1	3	1	6	1	1	3	NEG	3		NEG	2			0	2
2	0	1	51+	1	2	0			0	2		1		NEG	2			0	1
2	0	1	51+	0	2	0			0	5		6		NOT DONE	8			1	5
1	0	1	51+	0	1	0			0	1	NEG	3		NOT DONE	3			0	2
1	0	1	51+	0	2	0			0	1	NEG	3		NOT DONE	3			0	2
2	0	2	51+	1	3	0			0	2		1		NEG	2			0	1
1	0	1	51+	0	2	0			0	1	NEG	3		NOT DONE	3			0	2
1	0	1	51+	0	3	0			0	2	NEG	3		NEG	2			0	2
1	1	1	51+	0	2	1	2	2	1	3	POS RIF SUSC	5	1	NOT DONE	3			0	2
2	0	2	51+	1	2	0			0	2		1		NEG	2			0	1
1	0	2	51+	0	2	0			0	1	NEG	3		NOT DONE	3			0	2
2	0	1	51+	0	3	0			0	2		1		NOT DONE	3			0	1
2	0	1	51+	1	2	0			0	2		1		NEG	2			0	1
1	0	1	51+	1	3	0			0	2	NEG	3		NEG	2			0	2
1	0	1	51+	0	3	0			0	1	NEG	3		NOT DONE	3			0	2
1	0	1	51+	0	2	1	18	5	0	2		1		NEG	2			0	1
2	0	1	51+	0	2	0			0	2		1		NOT DONE	3			0	1
1	0	1	51+	0	2	0			0	2	NEG	3		NEG	2			0	2
1	0	2	51+	0	3	0			0	2	NEG	3		NOT DONE	3			0	2
2	0	2	51+	0	3	0			0	2		1		NEG	2			0	1
1	0	1	51+	0	2	0			0	1	NEG	3		NOT DONE	3			0	2
2	0	1	51+	0	2	0			0	5		6		NOT DONE	8			1	5
2	0	2	51+	1	2	0			0	2		1		NEG	2			0	1
1	0	1	51+	0	2	0			0	1	NEG	3		NOT DONE	3			0	2
2	0	1	51+	0	2	0			0	2		1		NOT DONE	3			0	1
1	0	1	51+	0	1	0			0	1	NEG	3		NOT DONE	3			0	2
1	0	1	51+	1	3	0			0	2	NEG	3		CONT	1			0	2
2	0	1	51+	0	2	0			0	2		1		NOT DONE	3			0	1
1	0	1	51+	1	2	0			0	2	NEG	3		NEG	2			0	2
2	0	2	51+	1	2	0			0	2		1		CONT	1			0	1
1	0	2	51+	0	3	0			0	1	NEG	3		NOT DONE	3			0	2
2	0	2	51+	1	3	0			0	2		1		NEG	2			0	1
1	0	2	51+	1	2	0			0	2	NEG	3		NEG	2			0	2
2	0	2	51+	0	2	0			0	2		1		NOT DONE	3			0	1
1	0	1	51+	1	2	0			0	5		6		NOT DONE	8			1	5
1	0	2	51+	1	3	0			0	2		1		NOT DONE	3			0	1
1	0	2	51+	0	3	0			0	1	NEG	3		NOT DONE	3			0	2
2	0	1	51+	0	3	0			0	2		1		NOT DONE	3			0	1
1	0	1	51+	0	3	0			0	1	NEG	3		NOT DONE	3			0	2
1	0	2	51+	0	2	0			0	1	NEG	3		NOT DONE	3			0	2
2	0	1	51+	0	2	1	51	1	0	2		1		NOT DONE	3			0	1
2	0	2	51+	0	2	0			0	2		1		NOT DONE	3			0	1
1	0	1	51+	1	2	0			0	2	NEG	3		NEG	2			0	2
2	0	1	51+	0	3	0			0	2		1		NOT DONE	3			0	1
2	0	1	51+	1	3	0			0	2		1		NOT DONE	3			0	1

## Sheet: variables
Var name	Var type	Var description
STUDYID	Numeric
ITT	Numeric	randomisation ITT, 1=Xpert, 2=routine
ENROLDATE	Date	enrolment date
DTH6	Numeric	death within 6 months; 1=death, 0=alive
SEX	Numeric	1=female, 2= male
AGE	Numeric
PREVTB	Numeric	1=yes, 0=no
HIV	Numeric	HIV status; 1=pos, 2=neg, 3=unknown
TBTX	Numeric	TB treatment within 90 days; 0=no tx, 1=treatment
TIME2TREAT	Numeric	time to Tb treatment (days)
OUTCOME	Numeric	TB treatment outcome: 1=success, 2=died, 3=default, 4=failure, 5=transfer/unknown, 6=DR-TB treatment
BACTPOS	Numeric	Any positive bacteriology, smr, GXP, cult; 1=pos
SMEAR	Numeric	smear results; 1= not done, 2=neg, 3=pos, 5=no sputum
XPERTRIF	String	Summary of Xpert results
GXPRESULT	Numeric	GXP results; 1=not done, 2=indeterminate, 3=neg, 4=pos rif res, 5=pos rif susc, 6=no sputum
GXPOS	Numeric	positive GXP result; 1=pos
LPARIF	String	summary LPA results
CULTLPA	Numeric	Cult and LPA results combined; 1=cont, 2=neg, 3=not done, 4=NTM, 5=pos no LPA, 6=pos rif res, 7= pos rif susc, 8=no sputum
RIFRESSUM	String	Summary of rif res results
ConfirmedDRTB	String	Confirmed DR-TB (yes)
NOSPUT	Numeric	no sputum;1=no sput
GXPDONE	Numeric	was GXP done?; 1=not done, 2=GXP done, 5=no sputum
